# Supplementary material for: Proteomic analysis of ERK1/2-mediated human sickle red blood cell membrane protein phosphorylation
Source: Clin Proteomics. 2013 Jan 3;10(1):1. doi: 10.1186/1559-0275-10-1 (PMC3558407; doi:10.1186/1559-0275-10-1)
Supplement: Additional file 3 — Figure S2. Inter-treatment group variation of ERK phosphorylated peptide. Selected ion chromatogram (A) and peak quantitation (B) of 173-VADPDHDHTGFLTE[pY]VATR-191 ([M+3H]3+ 741.999 m/z), the active form of Mitogen-Activated Protein Kinase-1 (SwissProt_MAPK1, ERK1/2), across 24 LC-MS injections. This peptide was qualitatively identified with a maximum mascot ion score of 63.3 and a site localization ModLoc score of 41 +/− 12. [file 1559-0275-10-1-S3.xlsx]

## Sheet: Sheet1
Primary Protein Acession	Protein Description	Modified Peptide Sequence	ModLoc Max Score	Mascot Ion Score	SS Average	SS Stdev	SS + ERK Average	SS + ERK Stdev	SS + U0126 Average	SS + U0126 Stdev	SS + ERK + U0126 Average	SS + ERK + U0126 Stdev	AA Average	AA Stdev	AA + ERK Average	AA + ERK Stdev	AA + U0126 Average	AA + U0126 Stdev	AA + ERK + U0126 Average	AA + ERK + U0126 Stdev
E2AK1_HUMAN	Eukaryotic translation initiation factor 2-alpha kinase 1 OS=Homo sapiens GN=EIF2AK1 PE=1 SV=2	AAIELPSLEVLS*DQEEDREQCGVK	34	48.54	158621	31439.6	155422	29709.8	174221	3635.64	126332	13071.7	27722.9	3148.5	28027.2	5165.26	28125.3	3323.82	25770.9	6232.74
T22D4_HUMAN	TSC22 domain family protein 4 OS=Homo sapiens GN=TSC22D4 PE=1 SV=2	AAT*PLPSLR	34	24.34	150012	13495.2	162171	2401.39	145481	22952.8	176631	15861.1	251108	27400.6	195640	16831.4	146239	33534	141747	8127.15
ADDA_HUMAN	Alpha-adducin OS=Homo sapiens GN=ADD1 PE=1 SV=2	AAVVTS*PPPTTAPHK	16	46.49	28310000	7.99631e+06	3.38167e+07	2.28303e+06	3.77833e+07	1.3795e+07	3.42067e+07	2.03952e+06	3.46733e+07	1.26067e+07	25820000	7.97799e+06	4.25833e+07	1.1147e+07	2.49933e+07	8.52845e+06
ANK1_HUMAN	Ankyrin-1 OS=Homo sapiens GN=ANK1 PE=1 SV=3	AEDS*DAT*GHEWK	1000	41.77	227610	28525.7	158815	1450.77	218435	34779.9	223546	10977.4	133359	15921.7	206770	26752	278720	11148.1	220552	20381.9
ANK1_HUMAN	Ankyrin-1 OS=Homo sapiens GN=ANK1 PE=1 SV=3	AEDS*DATGHEWK	50	62.93	2.67033e+06	586680	1.94379e+06	128035	3.13769e+06	711891	2.69305e+06	157537	893631	323868	920233	266580	1.50777e+06	332128	930929	213710
T22D4_HUMAN	TSC22 domain family protein 4 OS=Homo sapiens GN=TSC22D4 PE=1 SV=2	AEKPPLSASSPQQRPPEPETGESAGT*SR	0	31.44	789042	150724	691044	140691	536076	73079.6	687746	90865.2	370824	42273.6	434969	95524.7	358218	82550	474029	73798
PI42A_HUMAN	Phosphatidylinositol-5-phosphate 4-kinase type-2 alpha OS=Homo sapiens GN=PIP4K2A PE=1 SV=2	AEQEEVECEENDGEEEGES*DGTHPVGTPPDSPGNTLNSSPPLAPGEFDPNIDVYGIK	16	31.14	2.45556e+06	1.08066e+06	1.86844e+06	933226	1.71271e+06	567872	1.86324e+06	936908	657960	254681	1.66836e+06	410512	1.04424e+06	541912	1.3961e+06	585494
HUWE1_HUMAN	E3 ubiquitin-protein ligase HUWE1 OS=Homo sapiens GN=HUWE1 PE=1 SV=3	AES*PEEVACR	1000	54.39	862723	245676	867634	42158.1	1.03068e+06	377501	990787	33178.4	194420	52682.4	301831	105102	357333	79876.2	273101	74278.6
TFR1_HUMAN	Transferrin receptor protein 1 - Homo sapiens (Human)	AFT*Y*INLDKAVLGT*S*NFKVS*ASPLLYT*LIEK	12	32.81	343357	25839.3	688263	119878	1.16593e+06	113174	957539	211805	1.2946e+06	521000	2.038e+06	237901	2.23532e+06	544430	1.58582e+06	649227
S29A1_HUMAN	Equilibrative nucleoside transporter 1 OS=Homo sapiens GN=SLC29A1 PE=1 SV=3	AGKEESGVS*VSNSQPTNESHSIK	40	63.5	332742	94419.1	303715	41000.6	212408	62753.1	325159	7914.06	134131	42390.6	190015	34653	232101	80161.6	230804	41260.3
S29A1_HUMAN	Equilibrative nucleoside transporter 1 OS=Homo sapiens GN=SLC29A1 PE=1 SV=3	AGKEESGVSVS*NS*QPTNESHSIK	9	25.71	105116	28125.1	81420.7	4844.71	72023.7	20222.5	95248.6	8670.06	24986.9	3259.54	41519.3	16769.1	49761	13951.9	44539.6	12779.3
ADDA_HUMAN	Alpha-adducin OS=Homo sapiens GN=ADD1 PE=1 SV=2	AKSRSPGS*PVGEGTGSPPK	38	49.99	62236.4	13637.3	70070.7	6252.88	89321.6	7430.79	73269.8	7974.65	208108	24810.7	179890	49397.8	371058	31175.1	207539	19228.6
SPTA1_HUMAN	Spectrin alpha chain, erythrocyte OS=Homo sapiens GN=SPTA1 PE=1 SV=3	ALS*NAANLQR	1000	65.74	794053	220917	732777	204761	830845	285367	878179	276215	285719	38778.2	341132	49386	380539	40667.7	362308	42296.9
TMCC2_HUMAN	Transmembrane and coiled-coil domains protein 2 OS=Homo sapiens GN=TMCC2 PE=2 SV=3	ALSGS*ATLVSSPK	31	76.04	159570	38458.2	159055	13513.2	162894	5315.27	170621	40807.7	21074.9	2402.91	51629.1	6022.12	37421.2	14632.9	36555.6	4199.23
PSMF1_HUMAN	Proteasome inhibitor PI31 subunit OS=Homo sapiens GN=PSMF1 PE=1 SV=2	ANVS*SPHREFPPATAR	13	24.33	101373	29552.9	129615	43412	148891	50948.8	129042	39607.3	64284.9	21838.6	69639.7	22947.1	85743.9	29696.8	54078.9	9572.81
ABCB6_HUMAN	ATP-binding cassette sub-family B member 6, mitochondrial OS=Homo sapiens GN=ABCB6 PE=1 SV=1	APGIILLDEATS*ALDTSNER	7	81.9	249050	3356.71	214048	9170.91	233534	27028.1	194812	22901.7	649466	49111.5	562397	17289	607833	64886.4	549022	83851.4
BAT3_HUMAN	Large proline-rich protein BAT3 OS=Homo sapiens GN=BAT3 PE=1 SV=2	APPQTHLPSGASSGTGSASATHGGGS*PPGTR	23	55.78	5.51095e+06	821747	4.10057e+06	985136	4.15404e+06	1.12998e+06	4.94371e+06	1.59886e+06	772508	181395	988211	240191	1.03112e+06	331541	998597	117282
USP9X_HUMAN	Probable ubiquitin carboxyl-terminal hydrolase FAF-X OS=Homo sapiens GN=USP9X PE=1 SV=2	AQENYEGSEEVS*PPQTK	21	26.68	102472	22842.2	73784	5729.17	100201	2979.15	87328.1	20092.1	24215.1	2580.95	39628.4	2867.69	29967.3	4512.43	44031.6	4074.9
TENS1_HUMAN	Tensin-1 OS=Homo sapiens GN=TNS1 PE=1 SV=2	AQFSVAGVHTVPGS*PQAR	45	50.8	671112	18744.1	525811	31763.5	678343	132375	677060	75834.6	105444	13965.8	137548	19585.8	122196	13699.8	102625	2140.5
B3AT_HUMAN	Band 3 anion transport protein OS=Homo sapiens GN=SLC4A1 PE=1 SV=3	AS*TPGAAAQIQEVK	9	66.52	442713	79315.9	373067	61146.6	563634	107940	391852	71475.8	476187	72663	435591	52462.7	400130	38324.9	382622	32834.2
SKIV2_HUMAN	Helicase SKI2W OS=Homo sapiens GN=SKIV2L PE=1 SV=2	ASS*LEDLVLK	16	60.69	76683.2	21034.4	95822.3	32428.8	91617.5	22905.9	77279.6	24170.8	36521.6	12147.4	36849.5	12549	44871.8	13590.6	35946.7	4707.24
RD23A_HUMAN	UV excision repair protein RAD23 homolog A OS=Homo sapiens GN=RAD23A PE=1 SV=1	AVEYLLTGIPGS*PEPEHGSVQESQVSEQPATEAAGENPLEFLR	29	38.92	420939	53897.5	463045	87717.3	460228	97564.6	389193	37244	547126	65570.9	474706	1757.56	453190	51041.9	413874	24410.4
TMBI1_HUMAN	Transmembrane BAX inhibitor motif-containing protein 1 OS=Homo sapiens GN=TMBIM1 PE=1 SV=2	AVS*DSFGPGEWDDR	65	78.97	481546	12416.8	351144	51340.6	401174	23454.5	341079	45108.5	493013	67973.4	430024	32489.1	385763	72804.3	408833	15056.3
TMBI1_HUMAN	Transmembrane BAX inhibitor motif-containing protein 1 OS=Homo sapiens GN=TMBIM1 PE=1 SV=2	AVSDS*FGPGEWDDR	49	74.47	267078	15709.4	191543	28111.5	157773	7359.93	162404	9172.22	111200	5514.64	138819	15297.6	99171.1	4223.79	114349	8347.99
SPTB1_HUMAN	Spectrin beta chain, erythrocyte - Homo sapiens (Human)	DASVAEAWLIAQEPYLASGDFGHTVDS*VEK	19	99.53	2.63209e+06	173294	1.97088e+06	343214	2.23694e+06	206871	1598876	142038	1.74354e+06	241279	2.06631e+06	186928	2840376	847328	1.86369e+06	161143
TCPA_HUMAN	T-complex protein 1 subunit alpha - Homo sapiens (Human)	DDKHGSY*EDAVHSGALND	5	33.84	448057	44124.3	380087	28468.2	374113	29411.8	445942	41553.9	121575	14148.4	161556	12819.8	134069	18370.4	155581	9341.58
GAPD1_HUMAN	GTPase-activating protein and VPS9 domain-containing protein 1 OS=Homo sapiens GN=GAPVD1 PE=1 SV=2	DEALQNISADDLPDSAS*QAAHPQDSAFSYR	8	87.68	431628	79280.2	339678	80416.7	287012	49067.7	329343	79622.4	311599	48226.3	547582	67478.3	389002	79029.6	506045	98660
RS3_HUMAN	40S ribosomal protein S3 - Homo sapiens (Human)	DEILPTT*PISEQK	20	45.28	276516	10308	255075	21121.5	215866	31757.2	182365	17755.3	36690.4	12938.3	49024.2	4980.24	60860.5	28031.3	39915.5	5106.04
SPG20_HUMAN	Spartin OS=Homo sapiens GN=SPG20 PE=1 SV=1	DEQT*KEVKEAK	1000	48.42	4.609e+06	1.53501e+06	5.21914e+06	282149	4.38232e+06	432966	5.38853e+06	95609.5	6800696	2.11547e+06	3.6365e+06	914711	3.41611e+06	282981	3.90163e+06	1.16223e+06
YA047_HUMAN	Uncharacterized protein LOC388588 OS=Homo sapiens PE=1 SV=1	DGVS*LGAVS*S*TEEASR	53	46.25	222262	13508.7	149252	25134	148754	10565.6	199044	9147.61	425285	59881.2	1.07343e+06	77630.1	755685	50334.2	1.09991e+06	133725
YA047_HUMAN	Uncharacterized protein LOC388588 OS=Homo sapiens PE=1 SV=1	DGVS*LGAVS*STEEASR	59	38.62	1.21902e+06	83312.7	711107	45161.7	693932	168225	1.16716e+06	127684	1.08817e+06	51737.7	2.3796e+06	292406	1.59858e+06	123793	2.63654e+06	148725
YA047_HUMAN	Uncharacterized protein LOC388588 OS=Homo sapiens PE=1 SV=1	DGVS*LGAVSST*EEASR	71	42.63	119273	10577.9	69664.5	4488.77	66399	10122.9	94271.6	16037	55067.3	2222.57	105818	13414.4	126254	16589.2	155849	19349.9
BNI3L_HUMAN	BCL2/adenovirus E1B 19 kDa protein-interacting protein 3-like OS=Homo sapiens GN=BNIP3L PE=1 SV=1	DHS*S*QS*EEEVVEGEKEVEALKK	1000	38.86	1.47361e+06	213932	992273	29125.2	907208	141417	1.10824e+06	48712.5	81768.1	8673.63	120411	2829.56	105272	10118.6	100041	19713.8
BNI3L_HUMAN	BCL2/adenovirus E1B 19 kDa protein-interacting protein 3-like OS=Homo sapiens GN=BNIP3L PE=1 SV=1	DHSSQS*EEEVVEGEKEVEALKK	10	46.11	334357	20136	228884	12956.1	279196	31811.7	260615	21454.3	11610.8	10076.4	25243.3	11784.2	16018.6	2808.68	21823	12621.2
TRMI_HUMAN	Potential tRNA (adenine-N(1)-)-methyltransferase OS=Homo sapiens PE=1 SV=2	DINMILSM[ox]MDINPGDTVLEAGSGS*GGMS*LFLSK	4	29.87	9.13013e+06	996585	9.19295e+06	1.09099e+06	1.12406e+07	1.54705e+06	8694514	1.31827e+06	7.31103e+06	382235	9.16993e+06	1.06195e+06	9.52631e+06	991395	7.27655e+06	1.53355e+06
HS90A_HUMAN	Heat shock protein HSP 90-alpha - Homo sapiens (Human)	DKEVS*DDEAEEKEDK	1000	49.79	101098	12708.1	145252	13901.7	112104	9717.93	81685.1	13323.4	66931.2	16180.5	76916.2	9118.72	67204.7	6663.47	73039.9	5324.12
ADDB_HUMAN	Beta-adducin OS=Homo sapiens GN=ADD2 PE=1 SV=3	DKTESVTSGPM[ox]SPEGSPSKSPS*K	12	80.62	272700	88140.5	232006	11641.4	170767	16466.1	265124	10000.1	376863	121708	405611	105833	327418	18445.3	425786	134134
SPTB1_HUMAN	Spectrin beta chain, erythrocyte - Homo sapiens (Human)	DKVLS*PVDSGNK	40	59.35	299776	97016.8	262318	68432.4	276813	86782.3	275103	71718.4	119013	28264.9	93495.8	31369.9	127918	29025.5	90045.9	26454.9
SPTA1_HUMAN	Spectrin alpha chain, erythrocyte OS=Homo sapiens GN=SPTA1 PE=1 SV=3	DRKES*LNEAQK	1000	50.62	1.72048e+06	368444	1.89471e+06	170116	2.6095e+06	200938	1.74997e+06	167805	3.86436e+06	250738	6156272	1.68438e+06	4956688	389552	6.78522e+06	2.6774e+06
DEMA_HUMAN	Dematin OS=Homo sapiens GN=EPB49 PE=1 SV=3	DSSVPGSPSS*IVAK	18	35.9	302853	15319.4	340064	36264	197528	43334.6	422526	57364	341501	18865.1	527120	41032.5	361084	38100.5	488971	14189.9
MOT1_HUMAN	Monocarboxylate transporter 1 OS=Homo sapiens GN=SLC16A1 PE=1 SV=2	DTEGGPKEEES*PV	84	34.82	221787	54379	220230	16511.6	195903	60609.6	221794	3120.32	39186.9	11346.3	43058.8	8181.74	40587.3	9492.37	42497.6	11331
WNK1_HUMAN	Serine/threonine-protein kinase WNK1 OS=Homo sapiens GN=WNK1 PE=1 SV=1	DVDDGS*GSPHS*PHQLSSK	5	24.96	426246	122857	299806	5633.83	317273	17087.1	416440	25339	58539.3	3045.7	137313	23494.7	81640.2	13922.1	124994	32935
WNK1_HUMAN	Serine/threonine-protein kinase WNK1 OS=Homo sapiens GN=WNK1 PE=1 SV=1	DVDDGS*GSPHSPHQLSS*K	20	28.74	373311	67047.6	257336	26445.5	264933	17877.9	327244	4776.66	47991.4	4982.16	160791	41262.2	105792	11416.5	144592	25815.1
TITIN_HUMAN	Titin - Homo sapiens (Human)	DVVMTDT*S*LTEEQAGPGEPAAPYFIT*KPVVQK	7	24.52	7.30632e+06	3.84262e+06	8.89229e+06	4.15274e+06	4.65652e+06	1.35421e+06	6.45691e+06	3.86674e+06	4.75462e+06	2.17398e+06	2.30035e+06	1.13829e+06	5776020	1.83249e+06	2.59444e+06	972179
C2C2L_HUMAN	C2 domain-containing protein 2-like OS=Homo sapiens GN=C2CD2L PE=1 SV=3	EAGLS*QSHDDLSNATATPSVR	0	26.54	554085	148311	484541	56305.6	430687	40991.5	452954	18984.5	175851	27773.5	358671	20327.8	276366	20211.3	339304	31268.2
ADDA_HUMAN	Alpha-adducin OS=Homo sapiens GN=ADD1 PE=1 SV=2	EDGHRTST*SAVPNLFVPLNTNPK	5	36.13	705460	201219	606646	211260	947420	203880	524021	189090	514373	164473	568546	67380.6	673695	173515	474558	99870.3
RD23A_HUMAN	UV excision repair protein RAD23 homolog A OS=Homo sapiens GN=RAD23A PE=1 SV=1	EDKS*PSEESAPTTSPESVSGSVPSSGSSGR	36	92.91	2.22167e+07	2.54372e+06	1.73367e+07	1.84164e+06	1.14233e+07	431316	1.98167e+07	2.58024e+06	4.41559e+06	373489	9.6756e+06	393515	4.0688e+06	608852	7438856	308302
ADDA_HUMAN	Alpha-adducin OS=Homo sapiens GN=ADD1 PE=1 SV=2	EEEAHRPPS*PTEAPTEASPEPAPDPAPVAEEAAPSAVEEGAAADPGSDGS*PGK	6	47.05	17570000	7.65567e+06	1.30671e+07	5.93206e+06	1.0959e+07	4.09629e+06	12914338	6.15654e+06	9.70578e+06	4.27269e+06	16390000	5.36187e+06	9.61296e+06	4.48385e+06	1.5013e+07	7.26717e+06
ADDA_HUMAN	Alpha-adducin OS=Homo sapiens GN=ADD1 PE=1 SV=2	EEEAHRPPS*PTEAPTEASPEPAPDPAPVAEEAAPSAVEEGAAADPGSDGSPGK	6	46.2	8099851	2.98897e+06	6.29227e+06	2.47689e+06	7451747	2.38885e+06	5.22791e+06	1.94042e+06	9.58698e+06	3.74464e+06	1.08434e+07	3.22973e+06	8.04191e+06	3.4205e+06	8.70866e+06	3.91561e+06
ADDA_HUMAN	Alpha-adducin OS=Homo sapiens GN=ADD1 PE=1 SV=2	EEEAHRPPSPTEAPTEAS*PEPAPDPAPVAEEAAPS*AVEEGAAADPGS*DGSPGK	68	31.26	1.12731e+06	440391	887674	400223	834459	274806	880288	383220	369342	138064	592885	169844	390468	144712	549467	247907
NP1L4_HUMAN	Nucleosome assembly protein 1-like 4 OS=Homo sapiens GN=NAP1L4 PE=1 SV=1	EFITGDVEPTDAESEWHS*ENEEEEK	14	56.78	4.35596e+06	832668	3.50656e+06	929305	3.73048e+06	721851	3.4136e+06	975793	1.66439e+06	347619	2.82975e+06	541599	2127784	508378	2.07035e+06	459336
PGRC1_HUMAN	Membrane-associated progesterone receptor component 1 - Homo sapiens (Human)	EGEEPTVYS*DEEEPKDESAR	16	52.33	401283	38261.5	349400	15582	331753	18151	290492	15198.1	133542	15843.4	134009	12911.2	117532	25626.9	106672	22694.4
LBXCO_HUMAN	Ladybird homeobox corepressor 1 OS=Homo sapiens GN=LBXCOR1 PE=1 SV=1	EGSSSPNS*K	6	24.14	238471	17990	308350	14267.6	142933	34825.7	285260	35114.3	619460	64127.1	725659	89970.7	805796	49148.1	924239	108330
CEA19_HUMAN	Carcinoembryonic antigen-related cell adhesion molecule 19 OS=Homo sapiens GN=CEACAM19 PE=1 SV=2	EIPMGT*QGCFS*KSLLLSAS*ILVLWM[ox]LQGS*QAALYIQK	22	29.45	153272	41277.3	173544	51103.1	111076	25130.5	135784	9304.32	146478	40121.2	199886	34673	187445	40826.5	158832	5364.33
ADDA_HUMAN	Alpha-adducin OS=Homo sapiens GN=ADD1 PE=1 SV=2	EKS*PPDQPAVPHPPPSTPIK	75	41.55	1.49776e+06	158462	1.26666e+06	247497	1.08054e+06	145341	1.20444e+06	244657	673000	141514	852422	136946	726761	158341	858749	144486
ANK1_HUMAN	Ankyrin-1 OS=Homo sapiens GN=ANK1 PE=1 SV=3	ELQFS*VEDINR	1000	51.31	2.33079e+06	196165	1.89307e+06	53348.7	1.85255e+06	279348	1.76746e+06	29347.9	1.61847e+06	146404	1.92668e+06	80122.2	1587941	63750	1.68977e+06	89093.5
S43A3_HUMAN	Solute carrier family 43 member 3 OS=Homo sapiens GN=SLC43A3 PE=2 SV=2	ELQS*KEFLSAK	31	28.05	904029	76221	766858	87772.6	746854	81529.1	742633	105418	263189	55430	240029	30684.5	207357	35144.7	270470	30839.4
PLXD1_HUMAN	Plexin-D1 OS=Homo sapiens GN=PLXND1 PE=1 SV=2	ENIEAKPRNLNVSFQGCGM[ox]DSLSVRAMDT*DT*LTQVK	12	26.19	1.83974e+06	326291	1.50085e+06	164316	1.31973e+06	194656	1.40676e+06	209824	716639	188709	1.01368e+06	79343	1.02735e+06	8560.25	1.27791e+06	362184
41_HUMAN	Protein 4.1 OS=Homo sapiens GN=EPB41 PE=1 SV=4	ERLDGENIY*IR	1000	28.36	647157	46774.7	546323	27619.9	618279	61665	572764	28084.9	69722.3	13038.1	65017.4	15143.1	88459.1	7567.17	68025.9	25291.9
HS90A_HUMAN	Heat shock protein HSP 90-alpha - Homo sapiens (Human)	ESEDKPEIEDVGS*DEEEEK	97	53.12	1.21347e+06	47884.9	999162	27526.7	918609	49159.9	1.18285e+06	15771.7	292388	13006.1	420916	33703.7	275218	10706.2	374526	19505.3
HS90A_HUMAN	Heat shock protein HSP 90-alpha - Homo sapiens (Human)	ESEDKPEIEDVGS*DEEEEKK	37	54.93	5844877	717323	4.95571e+06	684526	5.6002e+06	911124	5.30373e+06	728345	1.16777e+06	154647	1.39983e+06	235925	1.24803e+06	225493	1.2368e+06	114927
HS90A_HUMAN	Heat shock protein HSP 90-alpha - Homo sapiens (Human)	ESEDKPEIEDVGS*DEEEEKKDGDK	38	43.21	3.43567e+07	3.60744e+06	29170000	2.32863e+06	35060000	4.44413e+06	3.32567e+07	3.37959e+06	1.12233e+07	179536	1.41733e+07	1.52919e+06	12355860	2.23068e+06	13070000	1.08347e+06
PSA3_HUMAN	Proteasome subunit alpha type-3 - Homo sapiens (Human)	ESLKEEDES*DDDNM[ox]	110	61.68	1.33193e+06	163382	1.39093e+06	46445.7	726956	42486.6	1.02698e+06	91536.4	468077	40749.6	457875	66542.7	171449	25815.2	351537	19771.8
ADDB_HUMAN	Beta-adducin OS=Homo sapiens GN=ADD2 PE=1 SV=3	ETAPEEPGS*PAK	45	43.17	995280	59896	842665	32770.8	876313	152196	819756	45112.3	475753	58682.4	585500	199581	516536	51287.9	516875	102763
ADDB_HUMAN	Beta-adducin OS=Homo sapiens GN=ADD2 PE=1 SV=3	ETAPEEPGS*PAKS*APAS*PVQSPAK	68	45.76	943689	49459.7	656533	80950	495468	18924.7	699362	108743	168326	12321.9	397804	27952.8	276512	23410.1	376078	6548.1
ADDB_HUMAN	Beta-adducin OS=Homo sapiens GN=ADD2 PE=1 SV=3	ETAPEEPGS*PAKS*APASPVQSPAK	58	63.11	478788	68176.5	360220	64644.5	284801	62533.1	404610	78321.2	113195	5513.29	190140	25648	104032	21069.1	180362	36659.4
ADDB_HUMAN	Beta-adducin OS=Homo sapiens GN=ADD2 PE=1 SV=3	ETAPEEPGSPAKS*APAS*PVQSPAK	42	41.06	217899	39223.9	169009	47188.9	119711	11641.1	215189	48634.1	157112	31708.4	274734	33204.3	158957	44091.2	241115	31457.1
GAPD1_HUMAN	GTPase-activating protein and VPS9 domain-containing protein 1 OS=Homo sapiens GN=GAPVD1 PE=1 SV=2	EVSS*RPS*T*PGLSVVSGISATSEDIPNKIEDLR	11	59.56	659367	158795	494474	152051	392873	78794.5	501814	123674	203746	31495.3	331238	56621.1	209964	77369.9	276220	68435.8
GAPD1_HUMAN	GTPase-activating protein and VPS9 domain-containing protein 1 OS=Homo sapiens GN=GAPVD1 PE=1 SV=2	EVSS*RPS*TPGLSVVSGISATSEDIPNKIEDLR	25	55.1	11076030	1.45562e+06	7915816	1.67599e+06	6720372	1.18431e+06	8.87798e+06	1.78378e+06	2.29238e+06	460122	2.9626e+06	495430	1.87331e+06	432670	2.80932e+06	614444
ICLN_HUMAN	Methylosome subunit pICln OS=Homo sapiens GN=CLNS1A PE=1 SV=1	FEEESKEPVADEEEEDS*DDDVEPITEFR	67	88.17	1.37367e+07	4.23945e+06	1.10485e+07	4.00697e+06	1.12338e+07	3.32344e+06	10992806	4.0038e+06	3.87231e+06	949212	5.94008e+06	1.1736e+06	3.89589e+06	1.41958e+06	4.45148e+06	1.17842e+06
TMCC2_HUMAN	Transmembrane and coiled-coil domains protein 2 OS=Homo sapiens GN=TMCC2 PE=2 SV=3	FGS*ADNIAHLKDPLEDGPPEEAAR	1000	63.9	2651389	300716	2.34346e+06	138385	2.42911e+06	214492	1.80709e+06	169839	339307	17338.7	335616	13344.4	305519	12560.5	280722	36790.9
41_HUMAN	Protein 4.1 OS=Homo sapiens GN=EPB41 PE=1 SV=4	FRYS*GR	0	24.5	699169	213654	358246	62315.6	1.2358e+06	289290	817228	67714.6	263069	87731.6	332271	97062.5	346832	41001.5	373981	87089.6
DEMA_HUMAN	Dematin OS=Homo sapiens GN=EPB49 PE=1 SV=3	GAEEEEEEEDDDS*GEEM[ox]K	1000	89.01	407026	95101.9	496898	38604.7	352885	33045.9	283104	46582.8	387337	67446.8	491303	67275.4	225536	7662.67	293316	44174.7
MYH9_HUMAN	Myosin-9 - Homo sapiens (Human)	GAGDGS*DEEVDGKADGAEAKPAE	1000	36.39	154318	36962.2	148970	27914.3	101066	14747.1	139578	3534.71	5469.75	4958.08	19222.4	7930.58	23280.6	5631.92	13508.1	3726.78
ANK1_HUMAN	Ankyrin-1 OS=Homo sapiens GN=ANK1 PE=1 SV=3	GAS*PNVSNVK	59	33.26	2.76224e+06	968174	2.78425e+06	157168	2.82965e+06	478530	3.16195e+06	100260	2.85498e+06	929901	3612627	940488	3.95578e+06	516059	3.8149e+06	989950
ADDB_HUMAN	Beta-adducin OS=Homo sapiens GN=ADD2 PE=1 SV=3	GDEDT*KDDSEETVPNPFSQLTDQELEEYKK	14	28.97	1.13416e+06	215948	916171	271999	898658	217398	885571	276618	1.01915e+06	370128	1.5931e+06	186352	1.30451e+06	429023	1.38095e+06	316424
ADDB_HUMAN	Beta-adducin OS=Homo sapiens GN=ADD2 PE=1 SV=3	GDEDTKDDS*EETVPNPFSQLTDQELEEYKK	0	56.22	515405	51803.8	400463	43185.4	352224	69987.1	372562	56459.3	442133	22641.8	623426	37591.3	590178	43950.8	615002	49615.6
ZZEF1_HUMAN	Zinc finger ZZ-type and EF-hand domain-containing protein 1 OS=Homo sapiens GN=ZZEF1 PE=1 SV=5	GDREEEVERPVS*SPGDPEQK	6	42.21	402267	113869	419205	31707.8	446085	89450.4	389568	25078.7	90943.7	21835.3	92452.3	32537.5	112931	26138.9	74271.7	6665.34
ANK1_HUMAN	Ankyrin-1 OS=Homo sapiens GN=ANK1 PE=1 SV=3	GGS*PHSPAWNGYTPLHIAAK	25	39.26	110497	7246.91	83173	4392.77	119600	16499.1	76709.9	10425.2	59205.8	2236.47	80879.9	6208.63	166067	12772.8	78627.1	10531.4
ABCG1_HUMAN	ATP-binding cassette sub-family G member 1 OS=Homo sapiens GN=ABCG1 PE=2 SV=3	GIS*GKFNSGELVAIM[ox]GPSGAGK	4	24.17	1.5321e+06	295778	1.9865e+06	231599	1.65718e+06	252677	1.76671e+06	231750	5.75679e+06	950181	1.82137e+06	176226	2.11569e+06	235654	1.91233e+06	458056
RILP_HUMAN	Rab-interacting lysosomal protein OS=Homo sapiens GN=RILP PE=1 SV=1	GKAESS*EDETSSPAPSK	20	62.62	66949	9201.74	55616.2	1024.87	46796.5	3295.79	62134.3	2859.21	18302.1	1905.54	28049	11388.9	18890.8	3920.86	26035	10904.9
DEMA_HUMAN	Dematin OS=Homo sapiens GN=EPB49 PE=1 SV=3	GNS*LPCVLEQK	1000	50.25	3.38176e+06	335477	2.39837e+06	251109	2.9044e+06	524766	3.22222e+06	351498	1588685	137999	4.0193e+06	346745	4.4312e+06	301553	4431839	197548
ANK1_HUMAN	Ankyrin-1 OS=Homo sapiens GN=ANK1 PE=1 SV=3	GPELGSLELVEDDTVDSDATNGLIDLLEQEEGQRS*EEKLPGSK	13	90.56	1.55024e+06	425742	1.14836e+06	387930	1.19918e+06	173232	1.06317e+06	257586	1.08255e+06	238384	1.36043e+06	367229	1.12106e+06	345757	1.28527e+06	412866
ADDA_HUMAN	Alpha-adducin OS=Homo sapiens GN=ADD1 PE=1 SV=2	GS*EENLDEAR	1000	43.34	2.20551e+06	618846	2.47108e+06	62083.4	2.06326e+06	553225	2.27737e+06	82548.5	1.23047e+06	345292	1.38172e+06	314225	1.12816e+06	138717	1.3927e+06	344322
K2C1_HUMAN	Keratin, type II cytoskeletal 1 - Homo sapiens (Human)	GS*Y*GS*GGS*S*YGSGGGSY*GSGGGGGGHGSY*GSGS*S*S*GGY*R	-6	25.97	439687	460706	190579	194633	757818	645094	288226	163978	3.06654e+06	1.59366e+06	462814	422162	1.01181e+06	618967	385190	251426
HUWE1_HUMAN	E3 ubiquitin-protein ligase HUWE1 OS=Homo sapiens GN=HUWE1 PE=1 SV=3	GSGTAS*DDEFENLR	49	61.96	787603	113600	585147	26926.8	748796	106258	756405	51660.1	220728	8539.29	320770	4718.79	296745	19986.9	292340	16377.5
GLPC_HUMAN	Glycophorin-C OS=Homo sapiens GN=GYPC PE=1 SV=1	GTEFAESADAALQGDPALQDAGDS*SRKEYFI	20	129.6	1.93679e+06	437766	1.43477e+06	386452	1.38749e+06	295131	1.36606e+06	371601	1952599	393389	2.47372e+06	403344	2.2673e+06	655868	2.44731e+06	451490
GLPC_HUMAN	Glycophorin-C OS=Homo sapiens GN=GYPC PE=1 SV=1	GTEFAESADAALQGDPALQDAGDSS*R	9	33.53	282237	96833.3	210708	38847.6	182859	32362	206094	70014.7	246952	47690	374321	73305.7	307360	84459.6	375370	106963
GLPC_HUMAN	Glycophorin-C OS=Homo sapiens GN=GYPC PE=1 SV=1	GTEFAESADAALQGDPALQDAGDSS*RK	8	76.73	1.68109e+06	223628	1.25591e+06	156574	1.40565e+06	155638	1.25811e+06	116451	1.46709e+06	117824	1.8553e+06	202877	1.52867e+06	163875	1.99578e+06	255984
GLPC_HUMAN	Glycophorin-C OS=Homo sapiens GN=GYPC PE=1 SV=1	GTEFAESADAALQGDPALQDAGDSSRKEY*FI	9	29.82	718824	29194	637325	64769.8	519045	74202.4	602433	67900.1	763053	149542	869719	78167.7	908380	156241	827048	92994.4
ASAP1_HUMAN	Arf-GAP with SH3 domain, ANK repeat and PH domain-containing protein 1 OS=Homo sapiens GN=ASAP1 PE=1 SV=3	GVFPVSFVHILS*D	90	55.6	107896	2692.14	100549	4248.75	81754.4	10106.5	88425.9	10534.3	41267.5	2306.61	36764.3	4744.53	36951.4	4841.87	33714.1	6294.46
WNT16_HUMAN	Protein Wnt-16 OS=Homo sapiens GN=WNT16 PE=2 SV=1	HERWNCMITAAATTAPMGASPLFGYELS*SGTK	4	26.77	4604468	2.02502e+06	4.61515e+06	1.10053e+06	2365396	648394	2.28423e+06	712889	10180104	2.17491e+06	7505092	1.46269e+06	4.90273e+06	1.19432e+06	6.69798e+06	1.5419e+06
RL3_HUMAN	60S ribosomal protein L3 - Homo sapiens (Human)	HGS*LGFLPR	1000	52.73	67531.1	2437.45	76759.8	24393.2	95394	16895.2	74729.7	22718	10669.6	5031.5	4211.04	3724.84	4943.5	2759.72	7947.59	6023.01
41_HUMAN	Protein 4.1 OS=Homo sapiens GN=EPB41 PE=1 SV=4	HHAS*ISELKK	10	50.66	8.09223e+06	3.55874e+06	6.12172e+06	485291	7.50819e+06	2.73904e+06	1.00695e+07	1.18814e+06	3.69003e+06	1.45956e+06	3.67791e+06	1.80976e+06	6.95653e+06	1.36792e+06	4.36664e+06	2.3267e+06
RPGF2_HUMAN	Rap guanine nucleotide exchange factor 2 OS=Homo sapiens GN=RAPGEF2 PE=1 SV=1	HIPTALPVSGTLSSS*NPDLLQSHHR	7	36.05	304994	39243.6	281478	23241.6	363592	33523.7	251739	20757.4	213527	14311.5	179393	2339.23	187598	22805.6	138367	13612.9
XPO2_HUMAN	Exportin-2 - Homo sapiens (Human)	HKDAAIY*LVT*SLASKAQTQK	31	24.67	1.52224e+06	135596	1.60791e+06	202612	1.64696e+06	126193	1.7943e+06	271950	707704	103758	926508	88812.9	1.41965e+06	323063	899154	107654
ADDB_HUMAN	Beta-adducin OS=Homo sapiens GN=ADD2 PE=1 SV=3	HKS*EVEIPATVTAFVFEEDGAPVPALR	22	35.26	224231	23889.3	190073	17197.4	166567	56599.6	173429	25068.2	118285	73683.7	219984	46183.2	183145	42706.3	166070	26482.9
DEMA_HUMAN	Dematin OS=Homo sapiens GN=EPB49 PE=1 SV=3	HLS*AEDFSR	65	53.11	7.06865e+06	792861	5856543	408899	6.08526e+06	622275	5.68226e+06	1.03179e+06	9.2464e+06	1.19819e+06	7647588	1.11356e+06	8.93803e+06	1.13244e+06	7.11007e+06	607932
STOM_HUMAN	Erythrocyte band 7 integral membrane protein - Homo sapiens (Human)	HTRDS*EAQRLPDSFK	12	25.22	133848	31830.7	51329.9	45878.9	305944	58534	150851	18367.5	336396	51824.2	145726	20786.8	302541	67570.9	114308	12665.2
UBR4_HUMAN	E3 ubiquitin-protein ligase UBR4 OS=Homo sapiens GN=UBR4 PE=1 SV=1	HVTLPSS*PR	19	44.06	4.02582e+06	1.26283e+06	3.16627e+06	1.01073e+06	4203851	1.60927e+06	3.69898e+06	1.28369e+06	1.02772e+06	299234	823791	306522	1.06334e+06	402156	753982	205060
STK11_HUMAN	Serine/threonine-protein kinase 11 OS=Homo sapiens GN=STK11 PE=1 SV=1	IDS*TEVIYQPR	29	52.5	143531	14227.3	109562	1873.09	128363	34114.7	124690	10823.5	84642.3	8744.39	107988	4883.16	97395.7	3327.63	91309	5551.42
AT2B1_HUMAN	Plasma membrane calcium-transporting ATPase 1 OS=Homo sapiens GN=ATP2B1 PE=1 SV=3	IEDSEPHIPLIDDT*DAEDDAPTKR	31	24.28	198950	34711.2	190608	23961.3	189464	14382	165628	6137.98	119343	21367	147896	24750.3	118752	20452.4	140105	16607.3
HS90B_HUMAN	Heat shock protein HSP 90-beta - Homo sapiens (Human)	IEDVGS*DEEDDSGK	92	81.84	213566	60436	236085	10908.9	164024	53213.4	214246	8340.75	132077	8372.11	93361.6	25593.3	73331.6	9323.62	90317.5	16982.5
HS90B_HUMAN	Heat shock protein HSP 90-beta - Homo sapiens (Human)	IEDVGS*DEEDDSGKDK	116	81.97	1.75144e+06	501806	1.60859e+06	130898	1.89526e+06	155953	1.89667e+06	59035	499782	122360	838773	258700	473108	80289.4	714260	183036
HS90B_HUMAN	Heat shock protein HSP 90-beta - Homo sapiens (Human)	IEDVGS*DEEDDSGKDKK	69	70.71	6.37625e+06	241712	5.05746e+06	321225	7.38405e+06	1.09139e+06	7.18245e+06	229126	2.88511e+06	161310	3.5507e+06	1.21064e+06	4.06882e+06	111419	3.36247e+06	145363
ADDG_HUMAN	Gamma-adducin OS=Homo sapiens GN=ADD3 PE=1 SV=1	IEEVLSPEGSPS*KSPSK	10	43.27	542145	85809.8	419233	34529.7	396986	4894.27	426706	59522.5	155861	4419.17	256925	25601.6	177323	15414.4	232327	16807.5
ADDG_HUMAN	Gamma-adducin OS=Homo sapiens GN=ADD3 PE=1 SV=1	IEEVLSPEGSPSKS*PSK	26	33.94	154611	69065.6	109543	56626.3	129835	35087.7	123390	61607.9	38248.7	23762.8	39563.7	35073.7	41713.4	19516.1	65503.7	30139
ADDG_HUMAN	Gamma-adducin OS=Homo sapiens GN=ADD3 PE=1 SV=1	IEEVLSPEGSPSKSPS*KK	10	29.4	175212	42679.5	183454	51823.6	164680	20651.5	164807	18964.3	135569	14889	92028.8	9240.21	142365	40876.8	96360.6	14402.4
41_HUMAN	Protein 4.1 OS=Homo sapiens GN=EPB41 PE=1 SV=4	IEVKEES*PQS*KAETELK	20	26.66	178028	19445.1	157270	14656.7	151495	18345.6	205344	34360.4	55808.7	8733.77	142754	15632.3	91470.5	7710.58	114027	7385.41
HNRPK_HUMAN	Heterogeneous nuclear ribonucleoprotein K - Homo sapiens (Human)	IIPTLEEGLQLPSPT*ATSQLPLESDAVECLNYQHYK	6	44.79	1.89502e+06	309729	1.55476e+06	226402	2.06441e+06	323168	1.43944e+06	247091	159448	21343	291369	48888.4	238270	56604.3	221025	27892.7
IL1R1_HUMAN	Interleukin-1 receptor type I OS=Homo sapiens GN=IL1R1 PE=1 SV=1	IQDY*EKMPESIK	96	25.94	524657	19674.8	503907	39043.4	804494	57249.2	615150	52935.1	58852.5	4249.91	90593.9	17184	69343.7	41053.3	55066.3	13574.8
SAPS3_HUMAN	Serine/threonine-protein phosphatase 6 regulatory subunit 3 OS=Homo sapiens GN=SAPS3 PE=1 SV=2	IQQFDDGGS*DEEDIWEEK	1000	67.22	222846	32796.3	194392	29808.3	182489	25437	193942	23665.2	46094.2	1606.42	90400.6	3806.15	81347.9	9112.92	102104	7681.34
ANK1_HUMAN	Ankyrin-1 OS=Homo sapiens GN=ANK1 PE=1 SV=3	IT*HSPTVSQVTER	20	37.04	174262	40360	157212	11043.6	159676	34803.2	162143	2350.92	626964	197196	458699	86020.5	704127	173329	429169	122856
ANK1_HUMAN	Ankyrin-1 OS=Homo sapiens GN=ANK1 PE=1 SV=3	ITHS*PT*VSQVT*ER	56	27.24	177441	71913.5	94460.4	41355.2	189190	19400.8	145766	55306.3	858057	293245	1.20916e+06	461072	1.35761e+06	523448	1.41502e+06	529482
ANK1_HUMAN	Ankyrin-1 OS=Homo sapiens GN=ANK1 PE=1 SV=3	ITHS*PT*VSQVTER	29	50.71	1.172e+07	3.70789e+06	8.1829e+06	2.52933e+06	9.81571e+06	3.21571e+06	1.20298e+07	4.66035e+06	16640000	4.30428e+06	2.07067e+07	7.94665e+06	21090000	5.0956e+06	2.40133e+07	5.10543e+06
ANK1_HUMAN	Ankyrin-1 OS=Homo sapiens GN=ANK1 PE=1 SV=3	ITHS*PTVS*QVT*ER	49	31.27	221586	24239.3	143949	8699.14	160187	20894.5	179557	30427.6	1.2421e+06	160315	2.32594e+06	175214	1.97902e+06	45247.3	2.18026e+06	106527
ANK1_HUMAN	Ankyrin-1 OS=Homo sapiens GN=ANK1 PE=1 SV=3	ITHS*PTVS*QVTER	14	28.46	1.04933e+07	678507	8254986	231015	8.44314e+06	375348	1.12167e+07	720162	14820000	1.10594e+06	23680000	2.65908e+06	19390000	1.9972e+06	2.25933e+07	2.33076e+06
ANK1_HUMAN	Ankyrin-1 OS=Homo sapiens GN=ANK1 PE=1 SV=3	ITHS*PTVSQVTER	31	84.38	59740000	3.19926e+07	59630000	2.46912e+07	7.07633e+07	3.69328e+07	6.33633e+07	2.56295e+07	6.07933e+07	2.68793e+07	3.97067e+07	2.35649e+07	6.86733e+07	2.89778e+07	44040000	2.18409e+07
ANK1_HUMAN	Ankyrin-1 OS=Homo sapiens GN=ANK1 PE=1 SV=3	ITHS*PTVSQVTERS*QDR	52	27.67	511899	226711	582918	31633.6	471614	254388	852313	9670.76	111620	51287	154233	84719.2	123939	54500.3	168468	48861
ANK1_HUMAN	Ankyrin-1 OS=Homo sapiens GN=ANK1 PE=1 SV=3	ITHS*PTVSQVTERSQDR	20	28.52	258022	103226	252462	24944.8	268451	105714	259236	8589.22	858250	258546	606328	212199	940544	202277	583656	215269
ANK1_HUMAN	Ankyrin-1 OS=Homo sapiens GN=ANK1 PE=1 SV=3	ITHSPT*VSQVTER	11	48.3	75300000	1.08662e+07	75040000	1.01553e+07	7.57067e+07	1.26938e+07	7.73233e+07	1.13126e+07	75490000	4.02419e+06	7.08033e+07	4.67293e+06	8.72167e+07	1.67506e+06	6.23667e+07	7.71872e+06
ANK1_HUMAN	Ankyrin-1 OS=Homo sapiens GN=ANK1 PE=1 SV=3	ITHSPTVSQVTERS*QDR	36	51.36	1.73723e+06	384287	1.98169e+06	50494.9	1.40691e+06	517060	2.34427e+06	194030	628801	218277	740828	189719	492440	135792	663325	235585
GGN_HUMAN	Gametogenetin OS=Homo sapiens GN=GGN PE=2 SV=2	ITPALATPASPPTESQAGPRNQGQT*AGRAR	5	32.35	27980.7	5300.32	79417.6	14499.2	12380.1	13465.4	69896.5	8421.41	9632.09	4385.22	89547.5	22873.5	87629.3	12858.2	89751.8	9825.21
SEPT2_HUMAN	Septin-2 - Homo sapiens (Human)	IYHLPDAES*DEDEDFKEQTR	100	64.21	471888	32268.5	376991	57295.1	590789	74768.6	489500	39606	97705.3	11851.7	111766	23383.4	89510.3	13638.3	83875.8	23296.5
ABCF1_HUMAN	ATP-binding cassette sub-family F member 1 OS=Homo sapiens GN=ABCF1 PE=1 SV=2	KAEQGS*EEEGEGEEEEEEGGESK	170	64.4	200433	8100.85	133590	9613.26	201678	7921.34	195270	9471.98	14210.8	5119	37332.7	1440.13	16183.8	14529.4	20955.9	5803.33
UBE2O_HUMAN	Ubiquitin-conjugating enzyme E2 O OS=Homo sapiens GN=UBE2O PE=1 SV=3	KEDKPEGQS*PVK	1000	43.51	325133	222180	131688	32544	610643	56764.5	636663	364680	0	0	1962.72	3399.52	0	0	420.931	729.074
LPIN2_HUMAN	Lipin-2 OS=Homo sapiens GN=LPIN2 PE=1 SV=1	KEEQAASAAAEDTCDVGVS*S*DDDKGAQAAR	60	107.1	454212	62610.5	329183	32187.9	334777	18807.9	410858	77954.4	143383	10416.1	302822	26098.5	259492	33516.1	306550	21662.5
RLA2_HUMAN	60S acidic ribosomal protein P2 OS=Homo sapiens GN=RPLP2 PE=1 SV=1	KEES*EES*DDDM[ox]GFGLFD	1000	35.93	806261	57266.2	736440	64177.6	382191	35876.4	633896	74406.3	167145	13908.4	121828	18169.5	50828.8	8673.6	110540	23480.6
MOT1_HUMAN	Monocarboxylate transporter 1 OS=Homo sapiens GN=SLC16A1 PE=1 SV=2	KES*KEEETS*IDVAGKPNEVTK	5	50.33	2.22782e+06	249407	1.69896e+06	230084	1.65924e+06	296442	1.98915e+06	327022	154736	43812.4	296157	50123.1	274656	70240.6	275428	31750.1
MOT1_HUMAN	Monocarboxylate transporter 1 OS=Homo sapiens GN=SLC16A1 PE=1 SV=2	KES*KEEETSIDVAGKPNEVTK	16	63.97	2.70067e+07	5.21584e+06	2.50167e+07	4.96114e+06	2.61467e+07	3.99337e+06	2.58233e+07	6.40025e+06	1.02898e+07	2.76391e+06	8.15858e+06	1.63597e+06	1.28066e+07	5.08577e+06	8.02473e+06	1.85603e+06
SPTA1_HUMAN	Spectrin alpha chain, erythrocyte OS=Homo sapiens GN=SPTA1 PE=1 SV=3	KES*LNEAQK	1000	45.51	315507	119397	4126.34	3579.71	1.04019e+06	236946	348635	131372	3136.23	5432.11	0	0	5421.81	4080.85	0	0
MYH9_HUMAN	Myosin-9 - Homo sapiens (Human)	KGAGDGS*DEEVDGK	1000	79.99	322748	22571	379125	35483	233782	17521.6	293404	35247.4	14186.7	7261.23	57969.2	42210.9	28154.2	4531.61	66932.8	28132
MYH9_HUMAN	Myosin-9 - Homo sapiens (Human)	KGAGDGS*DEEVDGKADGAEAKPAE	1000	74.91	1.05265e+07	2.82965e+06	9.03971e+06	478846	8.73432e+06	765736	1.04633e+07	378462	1.09141e+06	253040	2.08078e+06	643282	1.69937e+06	117459	2.00486e+06	284825
EH1L1_HUMAN	EH domain-binding protein 1-like protein 1 - Homo sapiens (Human)	KGS*DALRPPVPQGEDEVPK	1000	34.59	147291	13483.3	117803	31369.2	205562	41659.6	142958	14976.2	29565.6	5351.65	31837.1	3408.03	39753.9	4694.32	34217	7145.9
CUL4A_HUMAN	Cullin-4A OS=Homo sapiens GN=CUL4A PE=1 SV=3	KGS*FSALVGR	31	57.25	50764.1	8864.97	46801.2	10005.6	108405	6364.56	68037.4	18300.7	6889.49	7295.08	6460.23	6072.63	12075.2	3864.28	5580.71	1930.63
NSF1C_HUMAN	NSFL1 cofactor p47 OS=Homo sapiens GN=NSFL1C PE=1 SV=2	KKS*PNELVDDLFK	1000	36.06	55793.3	68002	18883.5	20389.4	450529	153753	56785.5	36160.5	275646	227296	110082	40643	271333	135072	49680	14781.9
ADDB_HUMAN	Beta-adducin OS=Homo sapiens GN=ADD2 PE=1 SV=3	KLELDGEKETAPEEPGS*PAK	166	63.86	5624268	305375	4.41298e+06	226093	5.47974e+06	153281	5.06638e+06	343002	1.87813e+06	231556	1.82981e+06	131470	2.05013e+06	303126	1.3321e+06	203028
MBOA2_HUMAN	Membrane-bound O-acyltransferase domain-containing protein 2 OS=Homo sapiens GN=MBOAT2 PE=2 SV=2	KNT*HENIQLSQSK	135	30	99023.8	22698.9	61382.7	18422.8	134647	39961.1	127964	15174.3	30428.9	8895.64	31392.3	10409.9	65279.7	6257.12	34938.8	20282.8
EF1D_HUMAN	Elongation factor 1-delta - Homo sapiens (Human)	KPATPAEDDEDDDIDLFGS*DNEEEDKEAAQLR	109	142.97	1.28867e+07	2.5594e+06	1.10178e+07	2.87748e+06	12000635	2.01406e+06	1.04363e+07	2.78108e+06	1.30575e+06	167064	1.47412e+06	128732	1.03069e+06	206406	1.06218e+06	211158
EF1D_HUMAN	Elongation factor 1-delta - Homo sapiens (Human)	KPATPAEDDEDDDIDLFGS*DNEEEDKEAAQLREER	106	66.41	1.42703e+06	344660	1.30852e+06	421864	1.58707e+06	78858.9	1.31955e+06	426586	211488	32781.5	269267	47247	187581	60931.2	166787	38479.6
UBAC1_HUMAN	Ubiquitin-associated domain-containing protein 1 OS=Homo sapiens GN=UBAC1 PE=1 SV=1	KPS*PEELDK	1000	34.26	51457.4	19123.2	62062.2	2310.07	62061.5	21735.6	61076.8	6237.3	34610.6	11882.2	40732.2	17970	33324.3	3111.42	33221.2	17989.6
ADDA_HUMAN	Alpha-adducin OS=Homo sapiens GN=ADD1 PE=1 SV=2	KQKGS*EENLDEAR	1000	95.32	2.11767e+07	1.67885e+06	2.10667e+07	1.85149e+06	2.91467e+07	1.18361e+06	27260000	1.17818e+06	18870000	342199	23310000	2.77627e+06	2.51533e+07	1.42591e+06	2.42667e+07	3.6946e+06
PDE2A_HUMAN	cGMP-dependent 3',5'-cyclic phosphodiesterase OS=Homo sapiens GN=PDE2A PE=1 SV=1	KS*IQLKDLTSEDVQQLQS*M[ox]LGCELQAM[ox]LCVPVIS*R	3	29.94	265588	83029.1	148359	49862.7	205432	43142	168448	28221.8	304960	112302	443305	75349.8	326422	93865.5	328128	86984.5
GLPA_HUMAN	Glycophorin-A OS=Homo sapiens GN=GYPA PE=1 SV=1	KS*PS*DVKPLPSPDTDVPLSSVEIENPETS*DQ	46	64.99	1.10929e+06	518925	816554	386682	680585	262542	775545	362896	308460	107436	513346	176547	224383	109796	456027	154871
GLPA_HUMAN	Glycophorin-A OS=Homo sapiens GN=GYPA PE=1 SV=1	KS*PSDVKPLPSPDTDVPLSSVEIENPETS*DQ	8	74.12	22350000	9.19049e+06	1.57333e+07	7.63232e+06	1.18697e+07	5.33855e+06	15570000	7.33893e+06	2.90215e+06	1.25876e+06	5.72468e+06	1.72952e+06	2.34996e+06	991657	4.83751e+06	1.78902e+06
GLPA_HUMAN	Glycophorin-A OS=Homo sapiens GN=GYPA PE=1 SV=1	KS*PSDVKPLPSPDTDVPLSSVEIENPETSDQ	14	37.93	8310629	489225	7.99047e+06	1.1918e+06	5.29437e+06	118896	6.50306e+06	1.20015e+06	2.80483e+06	354226	2.20452e+06	146556	1.54931e+06	260991	1.76842e+06	182221
ITFG3_HUMAN	Protein ITFG3 OS=Homo sapiens GN=ITFG3 PE=2 SV=1	KS*QENLGNPSKNEDNVK	56	28.07	122363	9575.29	113771	10637.7	112727	9653.46	126467	12914.5	92643.5	8975.82	136544	33355.4	152358	9929.36	152180	18526
GLPA_HUMAN	Glycophorin-A OS=Homo sapiens GN=GYPA PE=1 SV=1	KSPSDVKPLPS*PDT*DVPLS*S*VEIENPETSDQ	63	57.68	2.10638e+06	1.15663e+06	1.40967e+06	725574	1.1075e+06	450757	1.4489e+06	756531	243527	84632.9	684065	195145	229268	121398	554514	191431
GLPA_HUMAN	Glycophorin-A OS=Homo sapiens GN=GYPA PE=1 SV=1	KSPSDVKPLPS*PDT*DVPLS*SVEIENPETSDQ	29	85.68	1.38885e+07	5.96985e+06	9300026	3.8368e+06	6.13741e+06	2.27449e+06	9.5962e+06	4.04862e+06	1.36009e+06	535985	2.88226e+06	715818	1.1605e+06	374462	2.63982e+06	748139
GLPA_HUMAN	Glycophorin-A OS=Homo sapiens GN=GYPA PE=1 SV=1	KSPSDVKPLPS*PDTDVPLSSVEIENPETSDQ	32	99.21	5.91033e+07	1.87626e+07	5.22467e+07	1.73548e+07	44890000	1.19551e+07	4.36867e+07	1.35625e+07	2.81567e+07	9.32245e+06	30680000	6.31133e+06	17030000	5.61043e+06	2.58033e+07	4.86519e+06
GLPA_HUMAN	Glycophorin-A OS=Homo sapiens GN=GYPA PE=1 SV=1	KSPSDVKPLPSPDT*DVPLS*SVEIENPETSDQ	17	78.2	2.20533e+07	7.96013e+06	1.69433e+07	6.52483e+06	1.35011e+07	3.86166e+06	1.54367e+07	5.78e+06	4.59453e+06	1.15536e+06	5.2425e+06	1.36871e+06	2.64344e+06	848769	4.18575e+06	1.12772e+06
GLPA_HUMAN	Glycophorin-A OS=Homo sapiens GN=GYPA PE=1 SV=1	KSPSDVKPLPSPDTDVPLS*SVEIENPETSDQ	14	79.62	4.40825e+06	548800	4.16947e+06	749267	2.73314e+06	329470	4.26093e+06	695609	3.39034e+06	612965	3.38004e+06	569861	2.27346e+06	378513	3.35806e+06	737457
GLPA_HUMAN	Glycophorin-A OS=Homo sapiens GN=GYPA PE=1 SV=1	KSPSDVKPLPSPDTDVPLSS*VEIENPET*SDQ	20	82.45	2.75767e+07	7.35582e+06	19980000	5.89661e+06	1.58867e+07	4.80739e+06	1.90167e+07	5.51092e+06	7.81543e+06	2.50179e+06	13196567	3.30122e+06	5.63302e+06	1.78628e+06	1.19814e+07	3.54135e+06
GLPA_HUMAN	Glycophorin-A OS=Homo sapiens GN=GYPA PE=1 SV=1	KSPSDVKPLPSPDTDVPLSS*VEIENPETSDQ	10	124.57	1.53633e+08	3.16491e+07	1.28767e+08	2.54066e+07	104770000	1.62122e+07	121200000	2.64142e+07	115200000	2.02724e+07	147100000	1.5849e+07	8.92833e+07	1.70521e+07	1.30467e+08	2.19092e+07
GLPA_HUMAN	Glycophorin-A OS=Homo sapiens GN=GYPA PE=1 SV=1	KSPSDVKPLPSPDTDVPLSSVEIENPETS*DQ	9	98.8	7.71733e+07	1.62108e+07	6.37433e+07	1.06229e+07	4.89867e+07	7.06638e+06	5.73933e+07	1.02249e+07	7.17233e+07	1.12065e+07	7.96533e+07	1.13521e+07	5.06667e+07	9.32762e+06	7.23433e+07	1.21341e+07
F10A1_HUMAN	Hsc70-interacting protein - Homo sapiens (Human)	KVEEDLKADEPS*S*EES*DLEIDK	1000	67.5	1.57376e+06	349911	1.22193e+06	273834	1.52869e+06	267420	1.93267e+06	457935	770417	203960	1.97912e+06	374685	1.12528e+06	244626	1.65086e+06	491139
F10A1_HUMAN	Hsc70-interacting protein - Homo sapiens (Human)	KVEEDLKADEPSS*EES*DLEIDK	57	41.82	89744.6	26284.8	63794.1	2996.06	77532.6	23122	104549	19003	144989	15921	292216	38540.2	166040	38266.3	259314	49545.5
TXND1_HUMAN	Thioredoxin domain-containing protein 1 OS=Homo sapiens GN=TXNDC1 PE=1 SV=1	KVEEEQEADEEDVS*EEEAESK	63	60.16	685548	26965.2	464144	25070	567163	31637.3	466186	10964.2	242366	33780	383188	26210.7	286190	33977.8	280234	25691.9
LAT4_HUMAN	Large neutral amino acids transporter small subunit 4 OS=Homo sapiens GN=SLC43A2 PE=1 SV=1	LCLS*TVDLEVK	23	71.69	83340.5	48287.2	57990.7	20744.5	102600	27777.8	76638.9	10828.1	93987.9	13358.5	381989	42104	498628	69378.7	271020	122017
41_HUMAN	Protein 4.1 OS=Homo sapiens GN=EPB41 PE=1 SV=4	LDGENIY*IR	1000	48.68	319838	18659.9	299355	25287.9	305219	44772.4	306717	22338	37631.1	6388.74	37753.9	6122.83	30155.2	11166.1	30100.3	5538.39
ANK1_HUMAN	Ankyrin-1 OS=Homo sapiens GN=ANK1 PE=1 SV=3	LDQVVES*PAIPR	1000	78.71	397464	13495.4	356805	23336.6	400072	116607	362604	55892.2	208974	11573.9	195957	18447.4	161219	5733.7	148721	19384.1
ANK1_HUMAN	Ankyrin-1 OS=Homo sapiens GN=ANK1 PE=1 SV=3	LEGALS*EEPR	1000	70.58	1.0136e+06	96604.9	846703	38161.1	1.09517e+06	129501	860818	172464	1.79361e+06	197576	1.78526e+06	232957	1.68838e+06	35267.2	1.45979e+06	63272.4
ADDB_HUMAN	Beta-adducin OS=Homo sapiens GN=ADD2 PE=1 SV=3	LELDGEKETAPEEPGS*PAK	47	32.24	308685	28449.1	280684	43033.4	301296	40647.3	257664	11129.1	141578	18754.2	138420	14718.9	121296	11641.2	120835	14040.9
ANK1_HUMAN	Ankyrin-1 OS=Homo sapiens GN=ANK1 PE=1 SV=3	LGYIS*VTDVLK	31	72.67	3.63276e+06	325237	3.67629e+06	72928.3	3.55518e+06	213549	2496998	82752.9	1.10767e+07	1.20372e+06	5.72951e+06	237963	1.07967e+07	777453	5739054	425151
ANK1_HUMAN	Ankyrin-1 OS=Homo sapiens GN=ANK1 PE=1 SV=3	LGYS*PLHQAAQQGHTDIVTLLLK	0	24.59	56069.9	27931.4	48638.7	16223.6	94352.5	14144.5	34600.1	6786.07	170504	16576.8	62701.2	21275.1	144633	16515	34489.8	4858.77
GTPB1_HUMAN	GTP-binding protein 1 OS=Homo sapiens GN=GTPBP1 PE=1 SV=3	LHGGFDS*DCS*EDGEALNGEPELDLTSK	132	53.3	522188	122920	402472	97341.6	425018	108265	472567	133545	44050.8	14680.4	119420	23492.6	92787.8	27158.8	113697	12557
FYN_HUMAN	Proto-oncogene tyrosine-protein kinase Fyn OS=Homo sapiens GN=FYN PE=1 SV=3	LIEDNEY*TAR	16	31.43	74789.4	22051.8	73771.5	3016.07	61759.7	15069	72103.7	18503.2	16292.6	8505.21	11027.3	8960.99	16646.7	3850.2	12558.3	9279.7
UBE2O_HUMAN	Ubiquitin-conjugating enzyme E2 O OS=Homo sapiens GN=UBE2O PE=1 SV=3	LIHGEDS*DS*EGEEEGR	1000	53.96	962166	218127	944098	29926.6	783043	187660	1.18024e+06	83553.3	622357	122913	1.14481e+06	209933	932677	69964.7	1.10939e+06	219351
PGRC2_HUMAN	Membrane-associated progesterone receptor component 2 - Homo sapiens (Human)	LLKPGEEPS*EYTDEEDTKDHNKQD	7	39.89	873510	455797	781112	351645	924152	441073	714953	376770	256731	167285	207461	154818	343295	219585	257662	124653
PGRC2_HUMAN	Membrane-associated progesterone receptor component 2 - Homo sapiens (Human)	LLKPGEEPSEYT*DEEDTKDHNKQD	5	37.04	1.14167e+07	1.1415e+06	1.13567e+07	847899	10870000	746391	9.05819e+06	718862	3.7814e+06	704405	3.4316e+06	472719	3.99421e+06	982473	3159509	108435
MP2K2_HUMAN	Dual specificity mitogen-activated protein kinase kinase 2 OS=Homo sapiens GN=MAP2K2 PE=1 SV=1	LNQPGTPT*R	55	33.26	81113.4	8234.2	75317	3031.63	77671.4	23181.2	78862.5	2922.77	13849.3	2562.53	18865.9	10022.1	14349.6	2090.86	12851.8	7031.41
STOM_HUMAN	Erythrocyte band 7 integral membrane protein - Homo sapiens (Human)	LPDS*FKDSPSK	35	35.54	268240	76508.7	238824	76817.5	262746	83142.4	208332	66699.7	433154	99557.1	381577	120389	490436	194073	409874	121372
SPTB1_HUMAN	Spectrin beta chain, erythrocyte - Homo sapiens (Human)	LS*S*SWES*LQPEPSHPY	35	38.11	3.15392e+06	863077	1799132	343228	1.75319e+06	562294	2.48312e+06	458348	1.22631e+06	288009	5.40919e+06	678707	4870340	662250	6.99499e+06	1.58116e+06
SPTB1_HUMAN	Spectrin beta chain, erythrocyte - Homo sapiens (Human)	LS*SS*WESLQPEPSHPY	16	44.82	10836636	1.90153e+06	6.95577e+06	1.01057e+06	6.1467e+06	1.29949e+06	8702719	1.45727e+06	3.11311e+06	903875	6277807	92461.5	6.38121e+06	650786	7.15423e+06	550039
FCHO2_HUMAN	FCH domain only protein 2 OS=Homo sapiens GN=FCHO2 PE=1 SV=2	LSGINEIPRPFS*PPVTSNTS*PPPAAPLAR	28	34.35	553755	41712.9	468609	49699.4	361351	62008.2	526815	40421.9	106179	26577.6	179764	22012.7	127738	12343.9	152595	29531.7
GRM7_HUMAN	Metabotropic glutamate receptor 7 OS=Homo sapiens GN=GRM7 PE=2 SV=1	LSHKPSDRPNGEAKT*ELCENVDPNS*PAAK	107	25.15	1.89792e+06	153413	1.40001e+06	94193.8	992483	101364	1.61839e+06	49117.6	794036	24659.3	1.82175e+06	123705	1.09323e+06	69389.3	1.86761e+06	183702
SPTB1_HUMAN	Spectrin beta chain, erythrocyte - Homo sapiens (Human)	LSS*S*WESLQPEPSHPY	20	37.24	105870	90597.7	27783	26033.3	45137.9	19720.2	24735.4	16565.6	283315	109499	45076	24582.2	40175.4	39598.9	41125.3	27894.9
SPTB1_HUMAN	Spectrin beta chain, erythrocyte - Homo sapiens (Human)	LSS*SWESLQPEPSHPY	13	51.54	2.35367e+07	2.21116e+06	1.86067e+07	2.23196e+06	1.98567e+07	1.70899e+06	1.75333e+07	1.89466e+06	1.60733e+07	1.43075e+06	2.19967e+07	870881	2.45533e+07	1.74646e+06	20900000	1.76604e+06
SPTB1_HUMAN	Spectrin beta chain, erythrocyte - Homo sapiens (Human)	LSSS*WES*LQPEPSHPY	59	35.69	6.20328e+06	503723	3095026	291055	3.95286e+06	730673	4.3515e+06	520594	9621219	1.41699e+06	1.82733e+07	118462	1.82233e+07	1.6809e+06	2.21233e+07	3.03793e+06
SPTB1_HUMAN	Spectrin beta chain, erythrocyte - Homo sapiens (Human)	LSSS*WESLQPEPSHPY	8	38.78	1.24748e+06	67503.4	901368	63215.7	1.00011e+06	115897	884839	48023.1	1.24309e+06	131694	1.52302e+06	70754.9	1.70625e+06	137340	1.50919e+06	181042
ANK1_HUMAN	Ankyrin-1 OS=Homo sapiens GN=ANK1 PE=1 SV=3	LST*PPPLAEEEGLASR	12	102.65	8.70828e+06	1.03142e+06	8.30214e+06	905400	8.03662e+06	1.26083e+06	6.12942e+06	588126	1.29033e+07	1.47994e+06	7.04745e+06	1.03122e+06	9.64298e+06	802854	6.55692e+06	834667
41_HUMAN	Protein 4.1 OS=Homo sapiens GN=EPB41 PE=1 SV=4	LSTHS*PFR	21	45.31	952514	288121	1.01486e+06	296858	1.17128e+06	383322	991924	382752	1.7561e+06	465124	1.07986e+06	405715	1.71593e+06	605616	1.1291e+06	316972
ABCF1_HUMAN	ATP-binding cassette sub-family F member 1 OS=Homo sapiens GN=ABCF1 PE=1 SV=2	LSVPT*S*DEEDEVPAPKPR	44	53.38	467356	20636.2	320259	38215.8	430705	33412.6	616783	27710.8	40874.7	7722.8	94826.4	18004	80030.5	6581.95	75648.4	6771.5
EXOC1_HUMAN	Exocyst complex component 1 OS=Homo sapiens GN=EXOC1 PE=1 SV=4	LTGS*TSSLNK	0	27.93	63360.6	33442.4	74172.6	4909.45	44009	6723.16	65656.4	2504.11	5827.3	4129.5	6968.19	6376.29	6422.71	5917.49	836.896	1449.55
WDR23_HUMAN	WD repeat-containing protein 23 OS=Homo sapiens GN=WDR23 PE=2 SV=1	LVQGGGAANLQFIQALLDS*EEENDR	1000	50.41	247262	36897	197528	30429.5	204134	7549.44	198396	38635.3	45360.5	12183	52095.3	3126.54	36504.2	7657.97	38914.7	7625.46
HDAC9_HUMAN	Histone deacetylase 9 OS=Homo sapiens GN=HDAC9 PE=1 SV=2	LVS*RTHSSPAASVLPHPAM[ox]DRPLQPGS*AT*GIAY*DPLM[ox]LK	5	24.63	850932	65499.6	746076	5546.97	562575	38225.5	834647	14817.2	238427	61752.8	430605	42210.6	389572	63083.3	403987	153273
LZTR1_HUMAN	Leucine-zipper-like transcriptional regulator 1 OS=Homo sapiens GN=LZTR1 PE=2 SV=2	M[ox]AGPGST*GGQIGAAALAGGAR	5	26.44	165908	128508	179168	23015	25604.9	11677.6	171564	28707.3	1873.55	3245.08	38463.9	42120.5	0	0	10856.3	10848.8
LIPK_HUMAN	Lipase member K OS=Homo sapiens GN=LIPK PE=2 SV=2	M[ox]FHPHT*LFDQFIATKVCNRK	100	25.95	184253	53043.7	151964	37958.1	144890	51374.2	122515	10999.1	615005	113729	159428	37604	199034	6651.33	171957	8320.33
ANK1_HUMAN	Ankyrin-1 OS=Homo sapiens GN=ANK1 PE=1 SV=3	M[ox]SFPETVDEILDVS*EDEGEELISFK	91	67.71	315151	39202.1	325157	17872.9	206514	31337.7	229846	18062.5	410760	24803.1	300639	51661.6	291460	4359.99	276800	9474.4
ANK1_HUMAN	Ankyrin-1 OS=Homo sapiens GN=ANK1 PE=1 SV=3	MSFPETVDEILDVS*EDEGEELISFK	103	70.15	3.88751e+06	707089	2.38e+06	292752	2.7155e+06	338118	2.19732e+06	224639	3.26442e+06	183844	3.41795e+06	101054	5.77362e+06	663372	3.5258e+06	658023
WDR1_HUMAN	WD repeat-containing protein 1 - Homo sapiens (Human)	MTVDES*GQLIS*CSMDDTVRY*TSLMLR	5	25.84	6.69827e+06	641635	6.01369e+06	261683	4.48506e+06	234394	5.3621e+06	318156	2.39042e+06	668548	2.65032e+06	658939	2.50497e+06	341381	2.55581e+06	550317
YBOX1_HUMAN	Nuclease-sensitive element-binding protein 1 - Homo sapiens (Human)	NEGSES*APEGQAQQR	39	92.04	135930	15554.2	102054	7868.44	125846	9753.83	159922	20847.5	15578.3	6760.52	32726.1	4899.53	17456.9	5287.32	30717.6	8874.57
ANK1_HUMAN	Ankyrin-1 OS=Homo sapiens GN=ANK1 PE=1 SV=3	NGAS*PNEVSSDGTTPLAIAK	72	83.58	630542	21422	505498	23684.2	383653	64853.5	492249	28510.9	270150	38376.2	483391	23801	424680	21413.2	508225	22334.4
TMCC2_HUMAN	Transmembrane and coiled-coil domains protein 2 OS=Homo sapiens GN=TMCC2 PE=2 SV=3	NKFGS*ADNIAHLKDPLEDGPPEEAAR	1000	47.23	470363	4689.3	435356	39396.9	491006	52789.4	480407	9700.72	68560.6	8628.78	158324	45657.4	126999	31665.6	105985	12535.7
IF2P_HUMAN	Eukaryotic translation initiation factor 5B OS=Homo sapiens GN=EIF5B PE=1 SV=3	NKPGPNIES*GNEDDDASFK	106	58.94	662080	90943.9	475979	48452.8	582139	19721.1	617476	38869.3	26645.5	1799.47	20338.7	14834.5	23813.8	4188.63	32381.4	12796.5
ERMAP_HUMAN	Erythroid membrane-associated protein OS=Homo sapiens GN=ERMAP PE=1 SV=1	NTAPLVICS*ELHKSEESIVPRPEGK	15	24.81	1.74367e+07	2.12135e+06	13950000	1.16666e+06	1.82967e+07	2.92791e+06	1.28567e+07	832426	11860000	1.34525e+06	2.23533e+07	1.55362e+06	2.97033e+07	1.71258e+06	19940000	398497
ERMAP_HUMAN	Erythroid membrane-associated protein OS=Homo sapiens GN=ERMAP PE=1 SV=1	NTAPLVICSELHKS*EES*IVPRPEGK	56	31.19	482009	72232.2	360712	54384.6	318051	71829.3	394627	48133.3	414275	72283.3	750140	136321	839115	138082	929506	111286
ERMAP_HUMAN	Erythroid membrane-associated protein OS=Homo sapiens GN=ERMAP PE=1 SV=1	NTAPLVICSELHKS*EESIVPRPEGK	28	53.35	3.22566e+06	1.55628e+06	2.11494e+06	954123	2.79246e+06	1.79683e+06	1.94199e+06	839910	1.71286e+06	860656	3.11583e+06	1.92958e+06	6.0171e+06	3.05601e+06	3.27573e+06	1.24792e+06
DDI2_HUMAN	Protein DDI1 homolog 2 OS=Homo sapiens GN=DDI2 PE=1 SV=1	NVLVIGT*T*GSQT*T*FLPEGELPECARLAYGAGR	23	27.23	366595	37592.3	350703	80313.8	211302	36360.2	295509	33897.6	121284	41240.4	105121	10358.7	132549	33377.5	114694	20370.6
IMA3_HUMAN	Importin subunit alpha-3 OS=Homo sapiens GN=KPNA3 PE=1 SV=2	NVPQEESLEDS*DVDADFK	73	63	175175	13660.7	140369	4198.13	132698	28770	170923	10699.7	56552.3	24764.3	108312	21797.2	48942.5	3492.01	78837.9	5894.15
YBOX1_HUMAN	Nuclease-sensitive element-binding protein 1 - Homo sapiens (Human)	NYQQNYQNSESGEKNEGS*ESAPEGQAQQR	6	66.32	359162	50790.2	296426	14733.1	285092	35841.4	453942	33894	49158.6	2676.18	73300.8	10039	65354.4	523.283	73386.3	12345.7
ANK1_HUMAN	Ankyrin-1 OS=Homo sapiens GN=ANK1 PE=1 SV=3	PYS*VGFR	32	42.14	307949	51884.1	182625	13488.4	310766	50640.8	268465	25272.2	1.02226e+06	127386	949101	110251	1.70319e+06	127337	1.10013e+06	181604
GTR1_HUMAN	Solute carrier family 2, facilitated glucose transporter member 1 OS=Homo sapiens GN=SLC2A1 PE=1 SV=2	QGGAS*QSDKTPEELFHPLGADSQV	3	29.78	1.39777e+06	305133	1.18562e+06	407025	414850	52974.4	534188	184057	279029	44557.9	343036	26431.3	194683	50890.6	344503	42892.9
SPTB1_HUMAN	Spectrin beta chain, erythrocyte - Homo sapiens (Human)	QIAERPAEETGPQEEEGETAGEAPVS*HHAATER	15	71.35	501915	117247	499036	71166.6	207850	36984.8	319445	86756.6	237188	83891	317998	70707.4	287418	82594.2	349799	54385.5
ADDA_HUMAN	Alpha-adducin OS=Homo sapiens GN=ADD1 PE=1 SV=2	QKGS*EENLDEAR	1000	62.43	2.63933e+06	32747.9	2.39093e+06	111440	641066	179592	1.55233e+06	67174.3	1.07266e+06	98257.3	911001	260699	685618	31439.7	1.3748e+06	189428
CCD13_HUMAN	Coiled-coil domain-containing protein 13 OS=Homo sapiens GN=CCDC13 PE=2 SV=1	QLGQARSQSAGTAS*DELS*VYPDPR	3	25.08	857171	129277	751711	91111	564504	126271	729484	68318.5	378324	20338.7	435851	14427.3	287062	23407.9	342987	44605.4
DEMA_HUMAN	Dematin OS=Homo sapiens GN=EPB49 PE=1 SV=3	QPLTSPGSVS*PSR	31	51	146685	35471.4	127624	27747.4	33323.3	16441.9	75709.8	24565.9	18513.1	4720.3	16375.3	10373.9	10836.8	10166.5	29469.4	8129.13
41_HUMAN	Protein 4.1 OS=Homo sapiens GN=EPB41 PE=1 SV=4	RAS*RS*LDGAAAVDSADR	120	63.47	5.53862e+06	697784	3.83517e+06	489896	3.27288e+06	406504	5.5785e+06	170578	2.4433e+06	258499	5.10753e+06	508774	2.8459e+06	77372.9	4.88978e+06	786477
41_HUMAN	Protein 4.1 OS=Homo sapiens GN=EPB41 PE=1 SV=4	RAS*RSLDGAAAVDS*ADR	59	41.64	275066	164045	264676	71135.7	283392	171627	445988	43554.3	272924	142236	246465	217873	364312	197050	344206	196087
DEMA_HUMAN	Dematin OS=Homo sapiens GN=EPB49 PE=1 SV=3	RGAEEEEEEEDDDS*GEEM[ox]K	1000	95.11	6.56253e+06	54916.9	5.85748e+06	491738	7.3835e+06	648859	7.48759e+06	711185	11210000	1.28643e+06	9942496	990357	5.90878e+06	574883	8.19548e+06	1.15159e+06
DEMA_HUMAN	Dematin OS=Homo sapiens GN=EPB49 PE=1 SV=3	RGAEEEEEEEDDDS*GEEM[ox]KALR	1000	56.68	61132.1	7743.01	75334.4	5393.68	101509	19465.4	131635	1180.05	62933.8	18885.4	137594	25610.3	111634	22312.2	77402.2	12373.6
DEMA_HUMAN	Dematin OS=Homo sapiens GN=EPB49 PE=1 SV=3	RGAEEEEEEEDDDS*GEEMK	1000	90.82	443750	35852	316622	17308.4	560896	35890.2	431899	11878.6	367502	14864.3	445016	33571.4	1.10242e+06	240715	511124	22053.9
UBR4_HUMAN	E3 ubiquitin-protein ligase UBR4 OS=Homo sapiens GN=UBR4 PE=1 SV=1	RHVTLPS*SPR	0	24.76	115946	20322.8	120072	10058.6	168897	44318.1	185003	9532.23	2696.55	2637.92	34433.8	11364.4	40792.8	24658	26791.8	5220.29
BASI_HUMAN	Basigin precursor - Homo sapiens (Human)	RKPEDVLDDDDAGS*APLK	1000	79.95	279356	58793.5	215928	24597.4	266376	10272.8	272556	19433.5	191276	25101.6	211979	25492	204307	7064.09	166889	28407.3
KAZRN_HUMAN	Kazrin OS=Homo sapiens GN=KAZ PE=1 SV=2	RLAELSGGGGPGPGPGAAASAS*AAGDS*AATNMENPQLGAQVLLR	5	31.68	376365	95306	689414	262945	1.39873e+06	167479	468012	135301	1.1055e+06	243061	598379	76535.1	987703	320861	423011	66922.3
ANK1_HUMAN	Ankyrin-1 OS=Homo sapiens GN=ANK1 PE=1 SV=3	RLGYIS*VTDVLK	11	53.12	222432	7495.98	218527	18458.1	198547	5869.18	148214	4598.61	903181	218026	377883	32255	636505	38916.2	390410	59338.1
ANK1_HUMAN	Ankyrin-1 OS=Homo sapiens GN=ANK1 PE=1 SV=3	RQDDATGAGQDS*ENEVSLVSGHQR	31	107.8	6.37967e+07	4.25112e+06	5.40833e+07	2.89269e+06	47760000	2.47976e+06	6.01467e+07	3.57922e+06	2.90833e+07	2.45425e+06	35950000	1.85599e+06	35850000	1.28643e+06	3.56767e+07	1.50364e+06
SMC4_HUMAN	Structural maintenance of chromosomes protein 4 OS=Homo sapiens GN=SMC4 PE=1 SV=2	RREEGPPPPSPDGAS*SDAEPEPPSGR	9	109.49	399876	87026.7	330242	80920.4	291651	49759.7	358455	103798	69202.5	10935.7	99266.4	21059.6	90668.9	12928.3	110864	22168.5
SMC4_HUMAN	Structural maintenance of chromosomes protein 4 OS=Homo sapiens GN=SMC4 PE=1 SV=2	RREEGPPPPSPDGASS*DAEPEPPSGR	3	36.06	412340	29752.3	343627	60488.1	271550	28379.1	358218	52901.1	76095.4	18138.3	133327	12128.8	103121	12097.9	103004	20978.4
ANK1_HUMAN	Ankyrin-1 OS=Homo sapiens GN=ANK1 PE=1 SV=3	RRT*PT*PLALR	1000	55.44	1.80933e+07	2.11316e+06	14310000	924175	2.07333e+07	1.15106e+06	21370000	1.39083e+06	18320000	1.88152e+06	2.24967e+07	1.21541e+06	23350000	893700	2.25333e+07	2.33132e+06
ANK1_HUMAN	Ankyrin-1 OS=Homo sapiens GN=ANK1 PE=1 SV=3	RRT*PTPLALR	29	33.05	9.86828e+06	2.23446e+06	1.21333e+07	2.33612e+06	13720000	1.52561e+06	9955676	2.71381e+06	2.97933e+07	4.87925e+06	1.07867e+07	1.19976e+06	1.82667e+07	3.655e+06	10396241	1.06962e+06
MARHA_HUMAN	Probable E3 ubiquitin-protein ligase MARCH10 OS=Homo sapiens GN=MARCH10 PE=2 SV=2	RSRSGGT*STPQAK	21	31.45	1155473	57655.3	948720	46774.6	1.1293e+06	113994	1.19106e+06	55629.9	504590	17299.3	454132	212381	617625	36324.5	494452	41498.7
ANK1_HUMAN	Ankyrin-1 OS=Homo sapiens GN=ANK1 PE=1 SV=3	RT*PTPLALR	12	24.55	64665.4	21225.3	51803.6	21117.9	72712	15531.2	62445.6	24584	169379	28587.1	88947.9	15047.8	143077	48059.5	99252.1	25541
ANK1_HUMAN	Ankyrin-1 OS=Homo sapiens GN=ANK1 PE=1 SV=3	RTPT*PLALR	52	36.12	400520	131187	445298	130992	455732	76583.9	380577	129213	919146	314783	352769	133483	643555	239648	436848	117749
PP1R7_HUMAN	Protein phosphatase 1 regulatory subunit 7 - Homo sapiens (Human)	RVES*EES*GDEEGKK	1000	60.25	171660	66353.5	221528	26509	263371	133066	301252	118450	71049	9187.04	96624.5	63662.2	80926.3	7954.09	99888.2	48233.7
B3AT_HUMAN	Band 3 anion transport protein OS=Homo sapiens GN=SLC4A1 PE=1 SV=3	RYQSS*PAKPDSSFYK	9	57.88	506942	329444	417315	219599	697455	417402	464803	279688	476483	282105	331917	301885	699574	466538	455688	241789
B3AT_HUMAN	Band 3 anion transport protein OS=Homo sapiens GN=SLC4A1 PE=1 SV=3	RYQSSPAKPDS*SFY*K	28	42.04	152361	64131.4	81940.3	36273.7	119173	38302.6	159436	51633.5	147384	51272.7	208868	102960	182892	51260.4	241472	55602.1
B3AT_HUMAN	Band 3 anion transport protein OS=Homo sapiens GN=SLC4A1 PE=1 SV=3	RYQSSPAKPDS*SFYK	9	72.8	1.21667e+07	1.84069e+06	1.00945e+07	1.95222e+06	16190000	1.20129e+06	1.17833e+07	1.1644e+06	2.88467e+07	3.90826e+06	26400000	2.2905e+06	3.44267e+07	9.34821e+06	24870000	4.68219e+06
B3AT_HUMAN	Band 3 anion transport protein OS=Homo sapiens GN=SLC4A1 PE=1 SV=3	RYQSSPAKPDSS*FYK	32	54.77	8980369	1.73758e+06	7.31739e+06	800135	9.89016e+06	1.62586e+06	8.44966e+06	1.47494e+06	8.88236e+06	2.34198e+06	9331285	1.43193e+06	1.11683e+07	3.06948e+06	9.4762e+06	815503
B3AT_HUMAN	Band 3 anion transport protein OS=Homo sapiens GN=SLC4A1 PE=1 SV=3	RYQSSPAKPDSSFY*K	23	38.37	2665388	452399	2.56991e+06	228545	2.8127e+06	588767	2.39437e+06	186787	659203	204630	501842	120253	668380	128203	542790	168334
ADDB_HUMAN	Beta-adducin OS=Homo sapiens GN=ADD2 PE=1 SV=3	S*APAS*PVQSPAK	77	35.45	1.18884e+06	479947	1.04712e+06	23012	886836	131765	1.31687e+06	43811	503874	136617	802702	268021	923365	112898	1.00226e+06	287194
ADDB_HUMAN	Beta-adducin OS=Homo sapiens GN=ADD2 PE=1 SV=3	S*APASPVQSPAK	30	50.79	1.66511e+06	673439	1.63898e+06	56905.1	1.39725e+06	611785	2.04942e+06	27879	546973	148354	689926	307236	976652	271272	882740	229137
ZCCHV_HUMAN	Zinc finger CCCH-type antiviral protein 1 OS=Homo sapiens GN=ZC3HAV1 PE=1 SV=3	S*CTPSPDQISHR	24	50.26	127664	26536.8	119736	19726.7	115730	26755.2	122762	3563.07	9004.44	4026.52	25129.3	5696.51	31092	7020.34	30099.7	9542.76
LPIN2_HUMAN	Lipin-2 OS=Homo sapiens GN=LPIN2 PE=1 SV=1	S*DSELEVKPAESLLR	0	69.42	532471	141108	415776	130759	389415	155106	468593	136956	204308	62347.5	283827	108631	314559	94544.6	328261	76322.1
ERMAP_HUMAN	Erythroid membrane-associated protein OS=Homo sapiens GN=ERMAP PE=1 SV=1	S*EESIVPRPEGK	46	50.87	398222	91638.5	244504	47125.9	354564	81652.7	355989	96397.6	339324	83157.5	331063	97389.9	536038	187682	401271	63211.9
T22D4_HUMAN	TSC22 domain family protein 4 OS=Homo sapiens GN=TSC22D4 PE=1 SV=2	S*FTGGLGQLVVPSK	0	58	214927	37807.9	194234	13879.5	165191	29540	204639	24127	218331	29809.2	312064	20381.9	276433	25261	274482	11218
SPR1_HUMAN	Sphingosylphosphorylcholine receptor OS=Homo sapiens GN=GPR68 PE=2 SV=1	S*GAQGEEPELLTKLHPAFQTPNSPGSGGFPT*GR	16	25.06	480053	102226	1.14696e+06	95805.9	3.20057e+06	379056	1.40453e+06	163128	2.02067e+06	226192	1.02596e+06	132389	2.44778e+06	399933	776154	69729.1
LPIN2_HUMAN	Lipin-2 OS=Homo sapiens GN=LPIN2 PE=1 SV=1	S*GGDETPSQSSDISHVLETETIFTPSSVK	17	51.35	884404	128392	635137	134976	474891	88411.9	655830	135142	299645	39000.8	466886	57765.5	304072	52869	439412	62457.9
41_HUMAN	Protein 4.1 OS=Homo sapiens GN=EPB41 PE=1 SV=4	S*LDGAAAVDS*ADRSPRPTSAPAITQGQVAEGGVLDASAK	4	31.64	640071	163062	440377	126810	419181	95253.9	499303	170710	428547	104635	667353	133536	416524	145110	665072	156543
41_HUMAN	Protein 4.1 OS=Homo sapiens GN=EPB41 PE=1 SV=4	S*LDGAAAVDSADR	131	87.5	2.80033e+07	4.5975e+06	2.19533e+07	3.32001e+06	2.22733e+07	4.85046e+06	2.74233e+07	6.67578e+06	23300000	1.64794e+06	3.22633e+07	5.64597e+06	29200000	4.29368e+06	3.44967e+07	4.87787e+06
41_HUMAN	Protein 4.1 OS=Homo sapiens GN=EPB41 PE=1 SV=4	S*LDGAAAVDSADRSPRPTSAPAITQGQVAEGGVLDASAK	4	31.58	1.08248e+06	401980	1.08119e+06	473944	683260	282732	872116	310659	982524	332142	806360	270060	928114	350085	829846	250615
DEMA_HUMAN	Dematin OS=Homo sapiens GN=EPB49 PE=1 SV=3	S*LPDRTPFHTSLHQGTSK	11	27.93	208635	54593.1	228978	31227.1	475606	111304	338345	49247.5	402046	70282.1	1.17203e+06	84233.3	2.12973e+06	169020	1.04333e+06	70141.5
UBP15_HUMAN	Ubiquitin carboxyl-terminal hydrolase 15 OS=Homo sapiens GN=USP15 PE=1 SV=3	S*PGASNFSTLPK	59	46.7	287834	31135.8	186815	15370.7	196376	32476	282524	28515.4	31675.4	8523.92	64732.6	6821.72	42778.5	10790.3	57339.6	7545.98
DEMA_HUMAN	Dematin OS=Homo sapiens GN=EPB49 PE=1 SV=3	S*PGIISQASAPR	55	46.4	50336.9	15936	128882	7126.84	49361.8	24991.5	123557	23803	12615.8	4444.97	64316.2	12286.3	10926.2	9082.54	59369.6	3347.75
ADDA_HUMAN	Alpha-adducin OS=Homo sapiens GN=ADD1 PE=1 SV=2	S*PGS*PVGEGTGSPPK	85	46.32	350731	62639.1	306847	16998	238557	76375.3	335576	22265.3	178736	33715.6	304793	55358.4	373248	50084	349735	81582.5
GLPA_HUMAN	Glycophorin-A OS=Homo sapiens GN=GYPA PE=1 SV=1	S*PS*DVKPLPSPDTDVPLSSVEIENPETS*DQ	19	25.83	683140	198981	486477	180974	343821	141268	488161	189928	166849	39130.3	312639	75060	112021	24514.9	262973	52033.8
GLPA_HUMAN	Glycophorin-A OS=Homo sapiens GN=GYPA PE=1 SV=1	S*PS*DVKPLPSPDTDVPLSSVEIENPETSDQ	44	44.97	1.75433e+07	6.90814e+06	1.18584e+07	5.60369e+06	8.84659e+06	3.04604e+06	1.15072e+07	5.65138e+06	2.76757e+06	804173	4.48531e+06	1.40693e+06	1.78025e+06	752961	3.89879e+06	1.16594e+06
TOIP1_HUMAN	Torsin-1A-interacting protein 1 OS=Homo sapiens GN=TOR1AIP1 PE=1 SV=2	S*PVGKRTR	34	24.39	5608.54	5710.3	0	0	3296.81	5710.25	24903.1	16188.7	1.73697e+06	162078	415677	68621.7	1.40238e+06	353991	1.16004e+06	54436
41_HUMAN	Protein 4.1 OS=Homo sapiens GN=EPB41 PE=1 SV=4	S*QVSEEEGKEVESDKEK	50	25.76	225366	16481.6	143577	5014.77	223870	19062.2	192754	24121.4	274525	27177	301155	100993	318215	7984.67	371285	26412.1
ADDA_HUMAN	Alpha-adducin OS=Homo sapiens GN=ADD1 PE=1 SV=2	S*RS*PGSPVGEGTGSPPK	20	48.49	4604197	903197	4.26639e+06	212833	3.35737e+06	672931	4.84603e+06	271007	3.43738e+06	605074	5.44914e+06	1.5617e+06	5240783	216055	6.12531e+06	1.63991e+06
ADDA_HUMAN	Alpha-adducin OS=Homo sapiens GN=ADD1 PE=1 SV=2	S*RSPGSPVGEGTGSPPK	12	80.16	815127	330354	746259	66834.9	668396	116902	901682	54456.5	2.76214e+06	661339	3.39408e+06	1.09217e+06	3.54596e+06	966056	3.66141e+06	1.53333e+06
GAPD1_HUMAN	GTPase-activating protein and VPS9 domain-containing protein 1 OS=Homo sapiens GN=GAPVD1 PE=1 SV=2	S*SDIVSSVR	0	41.09	131901	19053.4	107833	12716.1	98602.1	16505.4	127070	19199.7	29202.7	5008.04	53993.9	8049.67	37125.9	5884.99	43793.3	2771.25
DEMA_HUMAN	Dematin OS=Homo sapiens GN=EPB49 PE=1 SV=3	S*TSPPPS*PEVWADSR	51	73.2	1.56508e+06	61032.8	1.10963e+06	56286.3	1.05915e+06	180423	1.42758e+06	84153.9	601093	20904.7	1.05777e+06	24672.7	851721	24086.2	1.0265e+06	124872
CD2AP_HUMAN	CD2-associated protein OS=Homo sapiens GN=CD2AP PE=1 SV=1	S*VDFDSLTVR	57	24.81	66597.8	13678.6	68621.1	14855.6	55571.3	10293.1	64617.5	11777.8	14609.8	6434.31	14014.2	5572.65	15091.4	3246.16	14184.5	1929.61
ADDB_HUMAN	Beta-adducin OS=Homo sapiens GN=ADD2 PE=1 SV=3	SAGPQSQLLASVIAEKS*R	13	63.86	15110000	1.24012e+06	1.55433e+07	546474	1.35233e+07	1.74787e+06	14980000	1.41043e+06	1.48367e+07	932434	1.60967e+07	1.28702e+06	1.17667e+07	715146	12940000	1.38286e+06
ADDB_HUMAN	Beta-adducin OS=Homo sapiens GN=ADD2 PE=1 SV=3	SAPAS*PVQSPAK	25	38.71	144474	60291.1	184697	15941.6	159363	38296.1	194002	11301.4	388431	123087	484239	142807	368462	39513.1	408356	181744
CCNY_HUMAN	Cyclin-Y OS=Homo sapiens GN=CCNY PE=1 SV=2	SAS*ADNLTLPR	10	64.59	199636	9680.25	148308	14893.7	159244	11890	225641	45894.1	153626	9558.7	247645	23015.3	201366	17331.9	252425	28760.1
RAF1_HUMAN	RAF proto-oncogene serine/threonine-protein kinase OS=Homo sapiens GN=RAF1 PE=1 SV=1	SAS*EPSLHR	20	25.88	70436.8	490.16	70978.6	7268.02	55930	10059.3	62791.2	7475.63	21135	2155.74	30281.5	15480.5	21929.9	4415.21	24168.8	5635.06
CALX_HUMAN	Calnexin precursor - Homo sapiens (Human)	SDAEEDGGTVS*QEEEDRKPK	15	64.25	109286	29090.3	88483.1	9305.88	77346.7	4401.47	85637.5	5221.26	50071	16496.6	70071.6	28073.4	46497.5	2044.53	59006.9	16228.2
SERC1_HUMAN	Serine incorporator 1 OS=Homo sapiens GN=SERINC1 PE=1 SV=1	SDGS*LEDGDDVHR	9	38.91	144059	38090.1	148949	11215.5	129702	22873.2	137143	18932.8	65109.9	12172.4	72132	9610.97	76507.9	3027.35	68164.2	15197.6
LPIN2_HUMAN	Lipin-2 OS=Homo sapiens GN=LPIN2 PE=1 SV=1	SDS*ELEVKPAESLLR	15	37.48	898774	172304	767712	155471	751838	161132	776715	102932	317767	48796.6	610904	43375.9	516087	74646.9	507285	91013.6
B3AT_HUMAN	Band 3 anion transport protein OS=Homo sapiens GN=SLC4A1 PE=1 SV=3	SGDPSQPLLPQHS*SLETQLFCEQGDGGTEGHSPSGILEK	0	28.43	1.61971e+06	85329.5	1.68734e+06	156751	1.1235e+06	44993.1	1.47684e+06	360008	464434	67672.1	658324	36820.9	802273	136351	734910	198840
B3AT_HUMAN	Band 3 anion transport protein OS=Homo sapiens GN=SLC4A1 PE=1 SV=3	SGDPSQPLLPQHSS*LETQLFCEQGDGGTEGHSPSGILEK	17	76.55	3.25933e+07	1.30404e+07	26320000	1.10601e+07	2.37067e+07	7.51193e+06	2.41133e+07	1.00036e+07	9006614	2.65269e+06	2.10933e+07	6.68543e+06	1.46367e+07	6.56385e+06	2.01867e+07	5.30246e+06
CAP1_HUMAN	Adenylyl cyclase-associated protein 1 - Homo sapiens (Human)	SGPKPFSAPKPQTS*PSPK	8	27.54	157342	55467.3	152642	55324.4	32865.8	4170.8	175064	47299	239048	76560	438782	165437	480614	171300	547684	120638
FA38A_HUMAN	Protein FAM38A OS=Homo sapiens GN=FAM38A PE=1 SV=3	SGS*EEAVTDPGER	0	70.74	453393	136357	434414	18879.1	371288	108403	496351	20722.9	129650	35296.3	155723	40465.2	179351	25440.7	179414	38644.7
WNK1_HUMAN	Serine/threonine-protein kinase WNK1 OS=Homo sapiens GN=WNK1 PE=1 SV=1	SGS*GGGSAKEPQEER	19	66.42	81689.3	37922.8	49620.3	10758.2	80714.2	19712.8	102369	51702.8	1056.58	1830.05	11203	12901.4	4548.46	1267.18	8143.84	7605.65
41_HUMAN	Protein 4.1 OS=Homo sapiens GN=EPB41 PE=1 SV=4	SLDGAAAVDSADRS*PRPTSAPAITQGQVAEGGVLDASAK	41	109.85	2.13569e+06	626024	1.75214e+06	635321	1.55768e+06	726175	1.6272e+06	549061	2.20584e+06	843989	1.61512e+06	734066	1.97948e+06	825925	1.91412e+06	629322
41_HUMAN	Protein 4.1 OS=Homo sapiens GN=EPB41 PE=1 SV=4	SLDGAAAVDSADRSPRPTS*APAITQGQVAEGGVLDASAK	8	52.28	1.32767e+07	2.12491e+06	1.11422e+07	1.56433e+06	1.07069e+07	909550	9.57273e+06	1.40382e+06	1.50667e+07	1.77849e+06	1.43167e+07	1.22513e+06	12700000	1.29085e+06	1.23033e+07	1.54794e+06
IF4B_HUMAN	Eukaryotic translation initiation factor 4B OS=Homo sapiens GN=EIF4B PE=1 SV=2	SLENETLNKEEDCHS*PTSKPPKPDQPLK	10	29.44	1.00045e+06	262198	719512	115633	984658	209228	886713	258178	136961	40633.5	177450	56391.1	244867	117523	148626	34697.6
DNJC5_HUMAN	DnaJ homolog subfamily C member 5 - Homo sapiens (Human)	SLS*TSGESLYHVLGLDK	8	85.51	429802	107471	314994	33518.9	322779	33901.2	269119	19026	1.05411e+06	198208	890514	47907.3	789799	113418	900572	169694
DEMA_HUMAN	Dematin OS=Homo sapiens GN=EPB49 PE=1 SV=3	SPGIISQAS*APR	9	77.19	205014	56447.8	141454	26127.9	159047	28390	175711	38295.4	100787	18812	166905	20974.4	112895	8982.14	167831	15722.8
ADDA_HUMAN	Alpha-adducin OS=Homo sapiens GN=ADD1 PE=1 SV=2	SPGS*PVGEGTGSPPK	18	83.63	8.99933e+07	2.55435e+07	9.28833e+07	2.90009e+06	7.83667e+07	2.04533e+07	9.71967e+07	2.13556e+06	6.44533e+07	1.85161e+07	7.68367e+07	2.43119e+07	8.61567e+07	1.23732e+07	8.47533e+07	2.32425e+07
ADDA_HUMAN	Alpha-adducin OS=Homo sapiens GN=ADD1 PE=1 SV=2	SPGSPVGEGTGS*PPK	9	62.42	113078	43410.5	113883	20813.9	80144.6	16379.2	108712	15882	176227	57259.5	199931	63966.2	229775	86454.1	247924	61592.9
ADDB_HUMAN	Beta-adducin OS=Homo sapiens GN=ADD2 PE=1 SV=3	SPLVSPSKS*LEEGTK	0	50.84	638803	164082	570834	48339.8	612731	128802	534774	115101	558297	71648.1	568697	79846.9	514197	52516.3	485435	84075.9
ADDB_HUMAN	Beta-adducin OS=Homo sapiens GN=ADD2 PE=1 SV=3	SPLVSPSKS*LEEGTKK	18	41.67	582433	173925	648132	139342	769433	141904	563547	142958	1.09018e+06	219812	704064	155660	1.21962e+06	334729	687247	104433
T151B_HUMAN	Transmembrane protein 151B OS=Homo sapiens GN=TMEM151B PE=2 SV=2	SPPGS*AAGES*AAGGGGGGGGPGVSEELTAAAAAAAADEGPAR	6	24.18	183338	15571.9	137449	32073.5	64277.5	4928.76	101385	43005.6	110544	20566.8	186915	16686.7	57619.4	7705.98	152690	24842.4
41_HUMAN	Protein 4.1 OS=Homo sapiens GN=EPB41 PE=1 SV=4	SPRPTS*APAITQGQVAEGGVLDASAK	14	61.36	697088	52940.2	519143	41379.4	721422	62379.4	595053	24608.9	569906	59579.1	612841	80719.8	463573	45118.1	487596	76196.7
GLPA_HUMAN	Glycophorin-A OS=Homo sapiens GN=GYPA PE=1 SV=1	SPSDVKPLPS*PDT*DVPLS*SVEIENPETSDQ	59	41.95	6.1144e+06	2.67851e+06	4.25178e+06	1.92457e+06	3.21955e+06	1.33356e+06	4223721	2.14763e+06	828847	252361	1.53918e+06	388393	905719	88379.2	1.28457e+06	390659
GLPA_HUMAN	Glycophorin-A OS=Homo sapiens GN=GYPA PE=1 SV=1	SPSDVKPLPS*PDT*DVPLSSVEIENPETSDQ	19	30.43	962920	99195.5	841665	53196.6	491640	1632.53	816791	74229.8	220704	16241.2	239074	19286.8	163971	21624.1	242412	40680.5
GLPA_HUMAN	Glycophorin-A OS=Homo sapiens GN=GYPA PE=1 SV=1	SPSDVKPLPS*PDTDVPLSSVEIENPETSDQ	6	73.41	5.55367e+07	1.86529e+07	4.78833e+07	1.66533e+07	3.47767e+07	1.14695e+07	37870000	1.33246e+07	1.69267e+07	5.51718e+06	2.49433e+07	7.22707e+06	9.56812e+06	4.29608e+06	19820000	4.77861e+06
GLPA_HUMAN	Glycophorin-A OS=Homo sapiens GN=GYPA PE=1 SV=1	SPSDVKPLPSPDT*DVPLS*SVEIENPETSDQ	13	41.03	1.0017e+07	4.72361e+06	6.89724e+06	3.60879e+06	5.72067e+06	1.69741e+06	6.83367e+06	3.50692e+06	3.57459e+06	1.61801e+06	2.58269e+06	725761	1.10944e+06	383292	2.33793e+06	744909
GLPA_HUMAN	Glycophorin-A OS=Homo sapiens GN=GYPA PE=1 SV=1	SPSDVKPLPSPDT*DVPLSSVEIENPETSDQ	9	46.45	3.92107e+06	148385	3.888e+06	415406	1.95745e+06	162863	2.93686e+06	594129	788655	24596.2	892652	6697.44	521149	41444.7	761688	150962
GLPA_HUMAN	Glycophorin-A OS=Homo sapiens GN=GYPA PE=1 SV=1	SPSDVKPLPSPDTDVPLS*S*VEIENPETSDQ	71	47.8	15930000	6.08799e+06	1.14486e+07	4.7124e+06	7.30174e+06	2.62057e+06	1.13506e+07	4.90991e+06	3.13568e+06	1.81214e+06	8.59424e+06	2.43368e+06	2.91746e+06	1.18715e+06	8.03085e+06	2.71153e+06
GLPA_HUMAN	Glycophorin-A OS=Homo sapiens GN=GYPA PE=1 SV=1	SPSDVKPLPSPDTDVPLS*SVEIENPETSDQ	10	42.02	1.00353e+08	3.82462e+07	8.74567e+07	2.86214e+07	61830000	1.67499e+07	78940000	2.57955e+07	6.70367e+07	2.61421e+07	9.90667e+07	2.22462e+07	5.41467e+07	1.48e+07	8.63467e+07	2.01256e+07
GLPA_HUMAN	Glycophorin-A OS=Homo sapiens GN=GYPA PE=1 SV=1	SPSDVKPLPSPDTDVPLSS*VEIENPETSDQ	12	84.58	4.54938e+06	704153	3.68043e+06	42842.7	2.43242e+06	183467	3.40074e+06	190513	3.36955e+06	422707	3295695	649750	2.17806e+06	409064	4.04289e+06	728595
GLPA_HUMAN	Glycophorin-A OS=Homo sapiens GN=GYPA PE=1 SV=1	SPSDVKPLPSPDTDVPLSSVEIENPET*SDQ	0	80.7	1.96174e+06	69980.8	1.55085e+06	198888	1.01904e+06	101349	1.34646e+06	113542	1.67168e+06	226129	1.92193e+06	288036	1.14073e+06	70940.2	2.3913e+06	443881
GLPA_HUMAN	Glycophorin-A OS=Homo sapiens GN=GYPA PE=1 SV=1	SPSDVKPLPSPDTDVPLSSVEIENPETS*DQ	24	92.06	5.45567e+07	1.61284e+07	44540000	1.42657e+07	3.09067e+07	9.99293e+06	4.00267e+07	1.30569e+07	3.74433e+07	1.26156e+07	6.21133e+07	1.25857e+07	2.84767e+07	9.53107e+06	5.55033e+07	1.42906e+07
IF4B_HUMAN	Eukaryotic translation initiation factor 4B OS=Homo sapiens GN=EIF4B PE=1 SV=2	SQS*SDTEQQSPTSGGGK	32	79	300745	72974.6	188711	15593	121403	41416.8	236199	42763.9	53797.7	5849.53	76652.6	10144	65380.2	3872.9	120700	55971.5
IF4B_HUMAN	Eukaryotic translation initiation factor 4B OS=Homo sapiens GN=EIF4B PE=1 SV=2	SQSS*DTEQQSPTSGGGK	9	90.97	236873	39945.7	46783.3	12364.2	193568	9547.78	220284	114575	5477.66	5622.01	26156.5	45304.3	20040.3	4642.25	5497.87	4901.53
41_HUMAN	Protein 4.1 OS=Homo sapiens GN=EPB41 PE=1 SV=4	SQVS*EEEGKEVESDKEK	56	38.1	503189	147951	344171	25617.9	553459	66767.4	436158	17540.7	520645	125043	615472	253568	487543	51265.2	601578	66320.7
41_HUMAN	Protein 4.1 OS=Homo sapiens GN=EPB41 PE=1 SV=4	SQVSEEEGKEVES*DKEK	45	31.42	97459.1	27306.5	106668	17856.1	175917	36436.3	104310	32929.8	99480.5	8674.2	96362.4	38073.8	100506	5547.4	84534.2	3607.08
MARK3_HUMAN	MAP/microtubule affinity-regulating kinase 3 OS=Homo sapiens GN=MARK3 PE=1 SV=2	SRGS*TNLFSK	12	36.49	257454	79374.7	182792	72948.8	219646	66455.3	270691	103397	94756.7	21881.1	88161.2	17683.9	98759.1	29867.4	80735.8	14628.2
ADDA_HUMAN	Alpha-adducin OS=Homo sapiens GN=ADD1 PE=1 SV=2	SRS*PGS*PVGEGTGSPPK	62	73.43	3.2728e+06	1.41935e+06	2.54945e+06	64164.2	2.27361e+06	1.12184e+06	3.88335e+06	188527	2.50875e+06	1.14594e+06	4.17131e+06	1.93038e+06	3.77476e+06	720415	4.81529e+06	2.23552e+06
GAPD1_HUMAN	GTPase-activating protein and VPS9 domain-containing protein 1 OS=Homo sapiens GN=GAPVD1 PE=1 SV=2	SRS*SDIVSSVR	20	55.56	774484	157328	670571	143806	653950	121712	812778	182611	198407	48404.4	300894	57650.4	249038	75998.3	283390	27766.2
ADDA_HUMAN	Alpha-adducin OS=Homo sapiens GN=ADD1 PE=1 SV=2	SRSPGS*PVGEGTGSPPK	59	94.35	5150308	1.90256e+06	5.10482e+06	250693	6654507	659336	6.87785e+06	219235	4.60268e+06	1.22635e+06	6.72244e+06	2.01863e+06	9.42588e+06	1.42253e+06	6.85878e+06	1.81274e+06
ADDB_HUMAN	Beta-adducin OS=Homo sapiens GN=ADD2 PE=1 SV=3	SRSPS*T*ESQLM[ox]SK	13	30.58	53225.7	20533	43007.8	3325.03	40242.7	2270.02	63448.1	6185.49	49948.8	25979	76708.2	38970.1	41838.2	7306.63	75226.3	6270.91
TTL12_HUMAN	Tubulin--tyrosine ligase-like protein 12 OS=Homo sapiens GN=TTLL12 PE=1 SV=2	SS*PGQTPEEGAQALAEFAALHGPALR	13	58.97	2.09783e+06	67325.2	2.07738e+06	118781	1.99841e+06	109510	2.10302e+06	51487.4	964543	140348	1.19212e+06	136206	892430	53373.9	823211	31486.2
PTPR2_HUMAN	Receptor-type tyrosine-protein phosphatase N2 OS=Homo sapiens GN=PTPRN2 PE=1 SV=2	SSASS*WSEEPVQSNM[ox]DISTGHM[ox]ILSYM[ox]EDHLK	5	27.51	348919	151876	207366	81324.9	326325	99567	331991	124478	467258	194595	370288	185225	678799	268492	439946	184034
CA198_HUMAN	Uncharacterized protein C1orf198 OS=Homo sapiens GN=C1orf198 PE=1 SV=1	SSS*LDALGPTR	34	40.62	59191.2	23260.1	54966.5	15832.1	38249.7	12318.8	46229.2	13159.6	31492.1	11317.8	67838.2	11125.3	41778.4	13373.6	59198.4	17687.6
DEMA_HUMAN	Dematin OS=Homo sapiens GN=EPB49 PE=1 SV=3	SSS*LPAYGR	32	39.84	8072420	870906	6.67588e+06	984272	6.45254e+06	1.14803e+06	8313089	1.52267e+06	7.86875e+06	1.25975e+06	1.17567e+07	1.539e+06	1.02952e+07	2.20138e+06	11485164	1.71802e+06
G3BP1_HUMAN	Ras GTPase-activating protein-binding protein 1 OS=Homo sapiens GN=G3BP1 PE=1 SV=1	SSS*PAPADIAQTVQEDLR	12	98.75	343062	37239.9	288954	40074.5	217263	22214	284385	31171.2	81402	10418.7	99698	393.832	76632.5	6741.82	89354.1	28982.8
ACINU_HUMAN	Apoptotic chromatin condensation inducer in the nucleus OS=Homo sapiens GN=ACIN1 PE=1 SV=1	SSSISEEKGDS*DDEKPR	9	77.46	116279	16817.5	103728	14183.1	87142.2	9452.73	120859	16064.1	80677.9	6526.73	123120	6510.41	77731.7	25662.9	107043	14405.6
DEMA_HUMAN	Dematin OS=Homo sapiens GN=EPB49 PE=1 SV=3	SSSLPAY*GR	35	26.43	239532	60664.8	253142	12803.3	204949	38741.4	252327	7521.41	33539.4	5781.87	35530.8	14138.8	36169.2	13767.4	46690.9	17080
SPTB1_HUMAN	Spectrin beta chain, erythrocyte - Homo sapiens (Human)	STAS*WAER	43	38.79	434302	24827.2	288897	19132.6	480217	55700.8	352310	29776.1	865974	118645	1.23221e+06	106164	1.6313e+06	63120.2	1.14181e+06	74010.2
DEMA_HUMAN	Dematin OS=Homo sapiens GN=EPB49 PE=1 SV=3	STS*PPPSPEVWADSR	0	65.78	1.36505e+06	119257	882364	47086.5	941473	152718	1.04509e+06	133219	303118	6314.82	453535	33773.1	377440	14714	409708	42142.6
TPPP3_HUMAN	Tubulin polymerization-promoting protein family member 3 OS=Homo sapiens GN=TPPP3 PE=1 SV=1	SVT*GT*DVDIVFS*KVKGK	31	24.99	52110.3	21612.1	40899.5	16838.5	25852.3	28144.8	88267.6	17748	9261.51	2514.29	92758	20946.8	223279	95550.1	252161	23579.2
LRIG2_HUMAN	Leucine-rich repeats and immunoglobulin-like domains protein 2 OS=Homo sapiens GN=LRIG2 PE=1 SV=3	T*HPETIIALRGM[ox]NVTLTCTAVSSSDSPMST*VWR	11	33.96	1.32981e+06	64458.6	1.1618e+06	23110.3	455160	6929.49	837873	111667	780984	17137.5	1.15542e+06	101119	379842	61451.9	991364	45539.8
EPN1_HUMAN	Epsin-1 OS=Homo sapiens GN=EPN1 PE=1 SV=1	T*PESFLGPNAALVDLDSLVSRPGPTPPGAK	31	64.08	451464	60572.7	383875	58693.4	322094	38241.8	364154	34920.4	171697	37913.5	232732	22836	249548	35895.4	223676	18572.5
ANK1_HUMAN	Ankyrin-1 OS=Homo sapiens GN=ANK1 PE=1 SV=3	T*PTPLALR	34	37.72	24830000	1.50213e+06	2.13567e+07	1.05249e+06	2.39933e+07	3.16348e+06	2.68467e+07	1.37558e+06	3.36067e+07	2.13552e+06	37060000	1.51803e+06	3.55533e+07	2.28511e+06	3.43633e+07	2.78687e+06
UBR4_HUMAN	E3 ubiquitin-protein ligase UBR4 OS=Homo sapiens GN=UBR4 PE=1 SV=1	T*SPADHGGSVGSESGGSAVDSVAGEHSVSGR	13	95.01	7.7559e+06	1.22863e+06	5.77419e+06	1.26285e+06	4.29851e+06	196054	5.74387e+06	1.03858e+06	2.17423e+06	91281.2	2.7102e+06	265608	1.9078e+06	384541	2.3852e+06	267222
SPTB1_HUMAN	Spectrin beta chain, erythrocyte - Homo sapiens (Human)	T*SPVSLWSR	0	24.4	77825.9	4735.94	50715.7	6976.66	65840.4	5900.68	60405.3	8930.42	108877	4119.72	130941	527.148	139258	29549.3	97918.6	8153.47
ADDA_HUMAN	Alpha-adducin OS=Homo sapiens GN=ADD1 PE=1 SV=2	T*STSAVPNLFVPLNTNPK	0	52.03	856051	88680.7	673500	30462.6	598663	26014.4	666379	55244.9	404600	27184.8	530833	43519.4	394478	25379.8	526647	6728.12
RAB25_HUMAN	Ras-related protein Rab-25 OS=Homo sapiens GN=RAB25 PE=1 SV=2	T*T*IGVEFS*T*RT*VM[ox]LGTAAVKAQIWDTAGLER	14	32.48	2.68067e+07	3.80643e+06	21210000	3.81525e+06	2.20333e+07	5.4833e+06	2.05433e+07	5.32096e+06	27480000	9.20815e+06	37350000	8.02806e+06	3.73033e+07	8.83872e+06	3.90233e+07	5.16531e+06
EM55_HUMAN	55 kDa erythrocyte membrane protein OS=Homo sapiens GN=MPP1 PE=1 SV=2	TAELSPFIVFIAPTDQGT*QTEALQQLQK	5	36.2	741164	137248	609588	79051.4	597678	99743.6	713986	79633.4	340596	65890.5	655993	77537.5	564436	58644.6	604760	170833
FA38A_HUMAN	Protein FAM38A OS=Homo sapiens GN=FAM38A PE=1 SV=3	TAS*ELLLDR	17	36.53	83464.8	4818.3	68718.1	12577.8	70450.4	1300.13	71596.7	9393.42	135292	22602.4	132004	10640	103880	12943.8	112902	14836
FA38A_HUMAN	Protein FAM38A OS=Homo sapiens GN=FAM38A PE=1 SV=3	TAS*ELLLDRR	5	35.31	90984.3	2924.52	82116.1	7201.55	97533.4	10434.2	92127.5	5017.94	181880	13393.1	127771	10163.3	160838	13039.3	123932	9669.92
LPIN2_HUMAN	Lipin-2 OS=Homo sapiens GN=LPIN2 PE=1 SV=1	TATIT*PSENTHFR	21	28.23	142608	8942.3	146369	47636.8	181068	26916	137326	34178.8	158685	4034.62	104457	4367.24	123113	12329.3	75438	6874.97
K0614_HUMAN	Probable E3 ubiquitin-protein ligase KIAA0614 OS=Homo sapiens GN=KIAA0614 PE=2 SV=4	TEGT*PPPPGQPAK	31	52.85	717928	37784	497495	27757.1	931833	155124	560484	18733.2	17925.4	3608.26	14254.4	7616	20744.7	3740.69	5811.25	2417.03
ADDB_HUMAN	Beta-adducin OS=Homo sapiens GN=ADD2 PE=1 SV=3	TESVTSGPM[ox]SPEGSPSKS*PSK	3	37.99	257083	66196	218140	16349.1	136807	25091.1	252916	17219.2	428220	91056.7	455886	135928	309635	77593	477840	151958
CND3_HUMAN	Condensin complex subunit 3 OS=Homo sapiens GN=NCAPG PE=1 SV=1	TLHCEGTEINS*DDEQESK	49	44.03	273775	53179.7	212478	16301.1	182165	40354.5	238033	15328.1	18034.5	6885.31	51221.2	10499.9	56763.3	9071.56	45693.9	12740.1
DUFFY_HUMAN	Duffy antigen/chemokine receptor OS=Homo sapiens GN=DARC PE=1 SV=3	TLLPSLPLPEGWS*SHLDTLGSK	6	26.59	54782.5	5560.8	43018	5508.42	34513.7	10244.5	26217.3	3570	164424	15095.4	123548	3319.88	182336	30334	124063	3106.55
GTR1_HUMAN	Solute carrier family 2, facilitated glucose transporter member 1 OS=Homo sapiens GN=SLC2A1 PE=1 SV=2	TPEELFHPLGADS*QV	126	69.92	1.30647e+06	150828	1.07971e+06	101396	908417	85663.7	1.02562e+06	97687.8	1.18341e+06	159893	1.34036e+06	22259.5	937826	105614	1.33506e+06	59671.9
ADDA_HUMAN	Alpha-adducin OS=Homo sapiens GN=ADD1 PE=1 SV=2	TPS*FLKK	43	27.72	3.38609e+06	923525	3055911	585172	5.64943e+06	1.25691e+06	3.91623e+06	1.02287e+06	1.43207e+06	256984	1.04806e+06	205860	1.39969e+06	556159	849560	112794
ANK1_HUMAN	Ankyrin-1 OS=Homo sapiens GN=ANK1 PE=1 SV=3	TPT*PLALR	49	38.03	541074	46858.3	514863	9664.6	567716	90462.5	584981	56806.3	1.13832e+06	77197	709904	23898	781078	25809.8	577818	49577.3
MARK3_HUMAN	MAP/microtubule affinity-regulating kinase 3 OS=Homo sapiens GN=MARK3 PE=1 SV=2	TPVAST*HS*ISSAATPDR	13	39.46	116857	50403.3	77480	36852.9	77592.2	38275.4	112565	54805.3	46935.3	6424.43	78978.6	31587.9	71103.6	10648.9	98297.8	26679
DEMA_HUMAN	Dematin OS=Homo sapiens GN=EPB49 PE=1 SV=3	TRS*LPDR	15	33.54	2.26277e+06	340720	1.35085e+06	116554	3.42187e+06	447204	2.39455e+06	184366	4.47086e+06	454804	5.90038e+06	710663	4.89951e+06	626127	5.78129e+06	787406
SPTB1_HUMAN	Spectrin beta chain, erythrocyte - Homo sapiens (Human)	TS*PVSLWSR	19	47.14	5.35133e+07	3.61987e+06	4.60467e+07	327159	4.71667e+07	5.14358e+06	4.50933e+07	1.43005e+06	5.42633e+07	2.59064e+06	5.57567e+07	882855	5.89567e+07	1.15984e+06	4.98033e+07	2.88014e+06
PSMD1_HUMAN	26S proteasome non-ATPase regulatory subunit 1 OS=Homo sapiens GN=PSMD1 PE=1 SV=2	TSSAFVGKT*PEAS*PEPK	112	38.56	587200	148640	452761	84329.4	451165	92209.5	646473	131598	104695	8986.87	212015	19338.1	134985	14031.9	188442	16404.6
ADDA_HUMAN	Alpha-adducin OS=Homo sapiens GN=ADD1 PE=1 SV=2	TSTS*AVPNLFVPLNTNPK	12	26.96	240455	48926.4	222906	32467	159091	30923.3	221007	22994.1	125298	32821.2	139281	6944.87	119520	6144.57	128469	7871.24
WNK1_HUMAN	Serine/threonine-protein kinase WNK1 OS=Homo sapiens GN=WNK1 PE=1 SV=1	TTASEAKS*DTGQPTK	41	41.21	172401	21168.1	115424	5862.02	110171	19719.5	143936	13059.5	67608.5	17635.5	93679.8	10542.9	77173.8	10258.7	87892.8	32400.4
WNK1_HUMAN	Serine/threonine-protein kinase WNK1 OS=Homo sapiens GN=WNK1 PE=1 SV=1	TTASEAKSDTGQPT*K	11	31.3	180676	15018.6	199078	22635.3	167143	20672.8	196064	33065.2	51919.6	7930.14	81466.1	21850.3	80375.1	18133.9	71179.4	17530.8
P4K2A_HUMAN	Phosphatidylinositol 4-kinase type 2-alpha OS=Homo sapiens GN=PI4K2A PE=1 SV=1	VAAAAGSGPS*PPGS*PGHDR	37	64.72	1.94493e+06	622834	1.80832e+06	64443.2	1.46833e+06	446183	2.3306e+06	69800.5	164754	53002	268942	86731.9	282792	60697.9	281682	100374
P4K2A_HUMAN	Phosphatidylinositol 4-kinase type 2-alpha OS=Homo sapiens GN=PI4K2A PE=1 SV=1	VAAAAGSGPS*PPGS*PGHDRER	41	72.69	170726	55546.9	164198	14252.6	129287	35234	204965	7856.76	16061.6	9438.26	27111.6	18241.3	21444.3	5255.05	23479.9	15674.5
P4K2A_HUMAN	Phosphatidylinositol 4-kinase type 2-alpha OS=Homo sapiens GN=PI4K2A PE=1 SV=1	VAAAAGSGPS*PPGSPGHDR	37	75.13	315496	202134	296009	12731.6	308719	148569	339784	20587.8	67301.7	51268.3	50794.7	55236.9	93917.1	47958.8	67031.3	49184.4
P4K2A_HUMAN	Phosphatidylinositol 4-kinase type 2-alpha OS=Homo sapiens GN=PI4K2A PE=1 SV=1	VAAAAGSGPSPPGS*PGHDR	0	64.06	2.05855e+06	693675	1.88757e+06	79336.4	1.69982e+06	399036	1.84861e+06	49543.9	402857	115101	395698	121690	496877	122777	402221	142952
MK01_HUMAN	Mitogen-activated protein kinase 1 OS=Homo sapiens GN=MAPK1 PE=1 SV=3	VADPDHDHTGFLT*EY*VATR	49	53.57	24496.2	11703.7	39181.6	8588.23	23582.4	4834.7	48356.3	11361.9	26540	2986.33	325928	3505.22	37779	11951	387320	54639.5
MK01_HUMAN	Mitogen-activated protein kinase 1 OS=Homo sapiens GN=MAPK1 PE=1 SV=3	VADPDHDHTGFLTEY*VATR	29	63.27	16111	3967.34	404479	17012.3	21910.7	18179.2	496887	56392.5	15835.8	2957.28	498448	17617.4	19581	4306.88	486720	43421.3
TENS1_HUMAN	Tensin-1 OS=Homo sapiens GN=TNS1 PE=1 SV=2	VATTPGS*PSLGR	13	45.69	609309	210205	486346	161316	599221	177436	523776	196519	229486	46781.3	236797	47615.4	250850	71866	234069	19975.7
BRSK2_HUMAN	BR serine/threonine-protein kinase 2 OS=Homo sapiens GN=BRSK2 PE=1 SV=3	VDS*PM[ox]LNR	1000	28.33	26935	5520.8	18845	9165.46	52361	2013.26	30364.4	5937.4	53822.2	7371.86	64325.4	29984.8	86025.7	13269.4	78326.7	7441.59
UT1_HUMAN	Urea transporter, erythrocyte OS=Homo sapiens GN=SLC14A1 PE=2 SV=2	VDS*PTM[ox]VR	31	36.78	97990.2	10083.2	108728	10002.2	74292.3	8763.14	99745.6	8496.03	416833	20030.5	219879	77224.3	163213	2623.56	201154	18079.6
T22D4_HUMAN	TSC22 domain family protein 4 OS=Homo sapiens GN=TSC22D4 PE=1 SV=2	VEAEAGGSGART*PPLSR	10	42.94	160525	28848.8	236531	13708.3	184488	51038.9	182502	11821.8	198689	47811.7	149285	53715.3	155436	51288	109716	20345.8
K0614_HUMAN	Probable E3 ubiquitin-protein ligase KIAA0614 OS=Homo sapiens GN=KIAA0614 PE=2 SV=4	VELSYENFITSGPDPHPPPIADDES*DDDDDDDIPQEDHYALLVK	87	74.43	988615	302599	798136	289891	719821	209171	702496	291522	73065.5	10886	80818.7	14407	72518.2	9245.9	81806.2	10798.9
CI078_HUMAN	Uncharacterized protein C9orf78 OS=Homo sapiens GN=C9orf78 PE=1 SV=1	VGDTEKPEPERS*PPNR	21	40.24	64591.6	848.183	46794.7	1790.48	65123.5	15723	74144.7	7765.61	21615.5	3534.84	4549.43	2754.64	11004.1	3016.4	11187.7	5397.01
FXL20_HUMAN	F-box/LRR-repeat protein 20 OS=Homo sapiens GN=FBXL20 PE=1 SV=2	VHAYFAPVT*PPPS*VGGSR	27	37.22	177107	24665.8	130422	7227.01	126405	14228.6	156167	6869.5	103543	4723.61	213679	27825.9	182800	25660.6	211004	4726.2
WD42A_HUMAN	WD repeat-containing protein 42A OS=Homo sapiens GN=WDR42A PE=1 SV=1	VHDRS*EEEEEEEEEEEEEQPR	1000	69	350520	20538.4	283247	33556.8	505889	40082.4	335241	27515.6	26659.1	6757.91	34896.7	1553.53	34788.8	9021.49	13067.9	4000.02
HCK_HUMAN	Tyrosine-protein kinase HCK OS=Homo sapiens GN=HCK PE=1 SV=5	VIEDNEY*TAR	18	34.65	105585	20865.5	96427.5	13090.7	93867	8993.03	95774.5	4662.23	17888.9	8177.37	40363.6	10887.8	21846.8	5436.01	37761.4	10408.4
HBA_HUMAN	Hemoglobin subunit alpha OS=Homo sapiens GN=HBA1 PE=1 SV=2	VLS*PADK	1000	28.31	153489	16920	241544	18697.4	142636	16370.5	212303	12000.2	151039	19231.3	295873	109443	86758.8	19615.1	214401	12309.5
SPTB1_HUMAN	Spectrin beta chain, erythrocyte - Homo sapiens (Human)	VLS*PVDSGNK	60	36.57	282905	78030.9	220725	48798	246560	101831	228927	71660.4	82086.4	17512.6	109043	26554.7	103362	17801.6	96741.4	15983.2
F175A_HUMAN	Protein FAM175A OS=Homo sapiens GN=FAM175A PE=1 SV=2	VPLVVANLGM[ox]S*EQLGYKTVSGSCM[ox]STGFSRAVQTHSS*K	10	26.72	197391	16789.4	237685	37084	1.17852e+06	471519	283965	74439.1	702518	234242	376978	110655	783454	302797	245495	63800.5
PTPRD_HUMAN	Receptor-type tyrosine-protein phosphatase delta OS=Homo sapiens GN=PTPRD PE=1 SV=2	VPPRFSIPPTNHEIM[ox]PGGSVNITCVAVGS*PM[ox]PY*VK	20	28.95	2.56067e+07	5.7918e+06	22100000	5.63213e+06	2.05133e+07	5.12143e+06	20670000	5.59418e+06	6.73701e+06	1.15578e+06	1.32425e+07	3.13629e+06	8703848	2.4157e+06	1.07281e+07	2.34446e+06
MYO9B_HUMAN	Myosin-IXb OS=Homo sapiens GN=MYO9B PE=1 SV=2	VQEKPDS*PGGSTQIQR	37	42.4	131876	42897.4	128887	18701	117222	27924.7	125682	1632.92	25094.4	6814.32	31075.7	11923.2	26284.2	7691.06	34988.2	12622.9
MICA2_HUMAN	Protein MICAL-2 OS=Homo sapiens GN=MICAL2 PE=1 SV=1	VS*S*GIGAAAEVLVNLY*M[ox]NDHRPKAQAT*SPDLESMRK	5	26.32	1.51321e+07	6.59982e+06	1.1014e+07	3.21976e+06	3.72652e+06	1.54886e+06	5.42653e+06	2.24863e+06	1.37514e+07	4.39305e+06	1.83167e+07	3.75918e+06	1.05173e+07	3.64088e+06	1.25767e+07	2.87479e+06
UTP15_HUMAN	U3 small nucleolar RNA-associated protein 15 homolog OS=Homo sapiens GN=UTP15 PE=1 SV=2	VVHS*FDYAAS*ILSLALAHEDETIVVGM[ox]TNGILS*VKHR	17	26.93	1.48923e+06	99157.1	2.05939e+06	264995	508806	216324	1.11401e+06	128601	929139	99973	1.91354e+06	64865.5	1.0136e+06	197350	1.42372e+06	190958
AQP1_HUMAN	Aquaporin-1 OS=Homo sapiens GN=AQP1 PE=1 SV=3	VWTS*GQVEEYDLDADDINSR	9	127.1	3.05428e+06	379930	2.36969e+06	468531	2605823	160508	2302277	439616	1.60187e+06	267770	2.29717e+06	111740	2.23866e+06	265058	2.15871e+06	233622
AQP1_HUMAN	Aquaporin-1 OS=Homo sapiens GN=AQP1 PE=1 SV=3	VWTSGQVEEYDLDADDINS*R	174	103.9	2.67634e+06	223060	1.62746e+06	99353.2	1.579e+06	257224	1.95604e+06	161451	2.64328e+06	105515	3.79167e+06	218173	3.32897e+06	181966	3.92501e+06	183052
SPTB1_HUMAN	Spectrin beta chain, erythrocyte - Homo sapiens (Human)	WDAPDDELDNDNS*SAR	31	52.9	695712	6548.71	623803	97850.9	849309	35887.5	1.14947e+06	155730	368752	45647.4	551829	43206.3	629397	26695.1	716843	112253
SPTB1_HUMAN	Spectrin beta chain, erythrocyte - Homo sapiens (Human)	WDAPDDELDNDNSS*AR	7	58.63	1.87672e+06	49960.6	1.63121e+06	55927.9	2.03825e+06	209432	3.19464e+06	159793	970278	59447.7	1.37568e+06	63121.8	1.70716e+06	171653	1.95736e+06	68845.8
YA047_HUMAN	Uncharacterized protein LOC388588 OS=Homo sapiens PE=1 SV=1	WEDGS*RDGVS*LGAVS*STEEASR	34	55.01	427659	24273.2	377256	40895.8	322397	47255.7	521074	3548.35	689344	28099.6	1.0249e+06	29415.5	989721	105878	1.44046e+06	145859
YA047_HUMAN	Uncharacterized protein LOC388588 OS=Homo sapiens PE=1 SV=1	WEDGS*RDGVS*LGAVSS*T*EEASR	89	30.04	206731	18405.3	182432	23840.9	148242	24556.9	254492	17057.3	475709	58627.6	1.13347e+06	61907.4	1253138	166527	1.59351e+06	243454
YA047_HUMAN	Uncharacterized protein LOC388588 OS=Homo sapiens PE=1 SV=1	WEDGS*RDGVSLGAVSSTEEASR	16	56.62	77247.5	15012.6	57651.6	17637.9	69060.7	4884	76947.2	5497.09	212869	35868.9	187507	6847.23	221150	34759.9	232671	32269.2
YA047_HUMAN	Uncharacterized protein LOC388588 OS=Homo sapiens PE=1 SV=1	WEDGSRDGVS*LGAVS*STEEASR	34	42.61	23402.6	6994.66	25442.4	4230.41	25652.4	3313.81	30763.1	9603.5	97551.3	11741.5	94995.8	8985.99	118213	3331.23	127565	20871
SPTA1_HUMAN	Spectrin alpha chain, erythrocyte OS=Homo sapiens GN=SPTA1 PE=1 SV=3	WGS*LQR	1000	34.79	58220000	5.06307e+06	5.51667e+07	1.64233e+06	7.38767e+07	3.68525e+06	7.75533e+07	5.98482e+06	7.42533e+07	2.83198e+06	7.34633e+07	1.28539e+06	7.31967e+07	5.2925e+06	82300000	6.83189e+06
TPP2_HUMAN	Tripeptidyl-peptidase 2 OS=Homo sapiens GN=TPP2 PE=1 SV=4	Y*NQPFFVT*SLPDDKIPKGAGPGCYLAGSLTLS*K	15	28.38	716938	121055	564957	83692.1	535060	110806	355323	85237.8	143361	20201.5	103259	18425.7	86581.7	17892.1	90589.6	12212.8
IMMT_HUMAN	Mitochondrial inner membrane protein - Homo sapiens (Human)	Y*SM[ox]KT*SSAETPTIPLGSAVEAIK	12	31.25	121091	15641.3	140056	25863.1	83321.3	25657.2	102920	10686.6	233070	29109.7	103885	10250.5	96239.5	19602	105517	22854.1
NKX24_HUMAN	Homeobox protein Nkx-2.4 OS=Homo sapiens GN=NKX2-4 PE=2 SV=3	Y*SS*IS*RFMGPS*AGVNVAGMGS*LT*GIADAAKSLGPLHAAAAAAAPR	31	27.39	1.17243e+06	477085	812413	291492	1.02704e+06	304781	1.10369e+06	426228	461832	135984	1.78534e+06	421807	1.87684e+06	506536	1.62893e+06	469854
EF1B_HUMAN	Elongation factor 1-beta - Homo sapiens (Human)	YGPADVEDTTGSGATDSKDDDDIDLFGS*DDEEESEEAKR	23	93.84	2.15036e+06	698855	1.74534e+06	632340	1.57282e+06	497398	1.54766e+06	542400	319584	44528.8	359036	46045.3	188409	47794.7	232569	47803.5
B3AT_HUMAN	Band 3 anion transport protein OS=Homo sapiens GN=SLC4A1 PE=1 SV=3	YQSS*PAKPDSSFYK	25	37.08	27510000	1.70238e+06	2.17167e+07	1.57836e+06	2.57567e+07	1.55597e+06	2.50033e+07	2.34073e+06	2.18933e+07	1.14282e+06	2.49833e+07	1.94978e+06	2.86233e+07	1.82965e+06	2.30433e+07	485833
B3AT_HUMAN	Band 3 anion transport protein OS=Homo sapiens GN=SLC4A1 PE=1 SV=3	YQSSPAKPDS*S*FYK	30	46.12	4.59579e+06	150942	2.82747e+06	328456	3.84133e+06	551942	4.38417e+06	375779	5.66642e+06	94109.7	1.38133e+07	505206	9.06911e+06	1.21766e+06	1.65633e+07	1.72164e+06
B3AT_HUMAN	Band 3 anion transport protein OS=Homo sapiens GN=SLC4A1 PE=1 SV=3	YQSSPAKPDS*SFY*K	37	59.7	501274	116835	301254	78802.7	400665	107315	420557	105410	65370.4	14710.8	105205	6872.52	109289	35269.6	143318	15564.9
B3AT_HUMAN	Band 3 anion transport protein OS=Homo sapiens GN=SLC4A1 PE=1 SV=3	YQSSPAKPDS*SFYK	24	67	5.66467e+07	7.96966e+06	4.61833e+07	3.21547e+06	5.90667e+07	4.51174e+06	5.08033e+07	4.63725e+06	59020000	5.32382e+06	7.83367e+07	3.23557e+06	68310000	8.6765e+06	7.11433e+07	7.97013e+06
B3AT_HUMAN	Band 3 anion transport protein OS=Homo sapiens GN=SLC4A1 PE=1 SV=3	YQSSPAKPDSS*FYK	12	51.52	23240000	4.30892e+06	15720000	4.19608e+06	2.34067e+07	5.23154e+06	20530000	5.39039e+06	17620000	3.60205e+06	1.74133e+07	5.52817e+06	23910000	6.50667e+06	1.82467e+07	3.51358e+06
B3AT_HUMAN	Band 3 anion transport protein OS=Homo sapiens GN=SLC4A1 PE=1 SV=3	YQSSPAKPDSSFY*K	43	78.93	10855671	4.53874e+06	8.15833e+06	2.74172e+06	11660488	4.79356e+06	8797712	3.77324e+06	1327950	529787	1.25144e+06	577127	2.31676e+06	907693	1.66344e+06	730320
ADDA_HUMAN	Alpha-adducin OS=Homo sapiens GN=ADD1 PE=1 SV=2	YSDVEVPASVTGYSFASDGDSGTCS*PLRHS*FQK	15	30.95	733815	183029	525557	153521	488532	75517.5	518135	148404	52124.3	8305.09	119303	19255.7	77713.2	4647.73	97088.7	24559.6
ADDA_HUMAN	Alpha-adducin OS=Homo sapiens GN=ADD1 PE=1 SV=2	YSDVEVPASVTGYSFASDGDSGTCSPLRHS*FQK	5	61.78	905290	228519	639535	163160	709286	208327	645239	179956	77330.3	20904.8	200113	41465	198221	49378.8	205668	36709.3
NKX24_HUMAN	Homeobox protein Nkx-2.4 OS=Homo sapiens GN=NKX2-4 PE=2 SV=3	YSS*IS*RFMGPS*AGVNVAGMGS*LT*GIADAAKSLGPLHAAAAAAAPR	18	26.99	4.58084e+06	1.005e+06	3776740	1.14739e+06	3.79474e+06	869641	4.50661e+06	1.1987e+06	867382	148053	2.72154e+06	481896	2633239	665052	2.49337e+06	488643
